# Supplementary material for: Response of Arabidopsis primary metabolism and circadian clock to low night temperature in a natural light environment
Source: J Exp Bot. 2018 Jul 25;69(20):4881–95. doi: 10.1093/jxb/ery276 (PMC6137998; doi:10.1093/jxb/ery276)
Supplement: Supplementary Table S3 [file ery276_suppl_supplementary_table_s3.xlsx]

## Sheet: FW DW Water Content
	Supplemental Table S3. Fresh and dry weight and water content measured on the day of harvest. Arabidopsis Col-0 plants were grown in a naturally illuminated and temperature controlled glasshouse (LVART) and
	a naturally illuminated polythene greenhouse with less controlled temperature (LVARTVAR) around the vernal equinox (March 2015), and under artificial light regime with controlled light and temperature (LT) with a
	12-h photoperiod. Artificial illumination was provided by white fluorescent lamps with sinusoidal profile. Plants were harvested at 4 weeks. For the LVART and LVARTVAR conditions measurements were performed
	every 3 hours during the light period, for the LT regime measurements were taken only at the end of the day (ZT12).
	GLASSHOUSE (LVART)											POLYTHENE GREENHOUSE (LVARTVAR)											SINUSOIDAL REGIME WITH CONTROLLED LIGHT AND TEMPERATURE (LT)
	ZT(h) replicates	Fresh Weight (g)	average	stdev	Dry Weight (g)	average	stdev	Water Content (%)	average	stdev		ZT(h) replicates	Fresh weight (g)	average	stdev	Dry weight (g)	average	stdev	Water Content (%)	average	stdev		ZT(h) replicates	Fresh weight (g)	average	stdev	Dry weight (g)	average	stdev	Water Content (%)	average	stdev
	ZT3-1	0.0672	0.0743	0.0237794	0.006548	0.00691359	0.00244642	90.256	90.739	0.693643		ZT3-1	0.131	0.152516	0.0344104	0.014965	0.0176186	0.00429212	88.5763	88.4493	1.1425		ZT12-1	0.0917	0.132767	0.0359169	0.0107576	0.0170986	0.00703163	88.2687	87.4376	2.89545
	ZT3-2	0.0636			0.005924			90.6855				ZT3-2	0.1109			0.012735			88.5167				ZT12-2	0.1432			0.0163296			88.5966
	ZT3-3	0.0736			0.006424			91.2717				ZT3-3	0.1616			0.018984			88.2525				ZT12-3	0.1506			0.0222768			85.208
	ZT3-4	0.0813			0.008317			89.77				ZT3-4	0.1137			0.010755			90.5409				ZT12-4	0.1848			0.0216544			88.2823
	ZT3-5	0.0649			0.005931			90.8613				ZT3-5	0.1492			0.017958			87.9638				ZT12-5	0.0951			0.009928			89.5605
	ZT3-6	0.0566			0.0050884			91.0099				ZT3-6	0.1127			0.0139605			87.6127				ZT12-6	0.1466			0.0161648			88.9735
	ZT3-7	0.0721			0.006429			91.0832				ZT3-7	0.118			0.01397			88.161				ZT12-7	0.1209			0.0191475			84.1625
	ZT6-1	0.0703			0.006337			90.9858				ZT3-8	0.1979			0.0248585			87.4389				ZT12-8	0.0787			0.009736			87.629
	ZT6-2	0.0749			0.006751			90.9866				ZT6-1	0.1121			0.013915			87.587				ZT12-9	0.0957			0.007496			92.1672
	ZT6-3	0.0668			0.006022			90.985				ZT6-2	0.1651			0.0169865			89.7114				ZT12-10	0.1832			0.0294496			83.9249
	ZT6-4	0.048			0.00422			91.2083				ZT6-3	0.0917			0.0099455			89.1543				ZT12-11	0.1606			0.029568			81.589
	ZT6-5	0.0442			0.003988			90.9774				ZT6-4	0.1088			0.015512			85.7426				ZT12-12	0.1748			0.0179744			89.7172
	ZT6-6	0.0427			0.003953			90.7424				ZT6-5	0.1352			0.014548			89.2396				ZT12-13	0.0891			0.0079048			91.1282
	ZT6-7	0.0597			0.005963			90.0117				ZT6-6	0.1256			0.0114444			90.8882				ZT12-14	0.1466			0.0191648			86.9271
	ZT9-1	0.052			0.00478			90.8077				ZT6-7	0.1713			0.0195995			88.5584				ZT12-15	0.1299			0.0189272			85.4294
	ZT9-2	0.0529			0.005651			89.3176				ZT6-8	0.1484			0.019066			87.1523
	ZT9-3	0.0498			0.004472			91.0201				ZT9-1	0.1985			0.0248376			87.4874
	ZT9-4	0.065			0.00485			92.5385				ZT9-2	0.1591			0.0182955			88.5006
	ZT9-5	0.0788			0.008092			89.731				ZT9-3	0.1206			0.013859			88.5083
	ZT9-6	0.0655			0.005795			91.1527				ZT9-4	0.1293			0.014865			88.5035
	ZT9-7	0.0895			0.008155			90.8883				ZT9-5	0.1832			0.02478			86.4738
	ZT12-1	0.1066			0.009694			90.9062				ZT9-6	0.1306			0.01519			88.3691
	ZT12-2	0.1319			0.013871			89.4837				ZT9-7	0.1995			0.0219425			89.0013
	ZT12-3	0.0959			0.007631			92.0428				ZT9-8	0.1848			0.0219313			88.1324
	ZT12-4	0.1063			0.009767			90.8119				ZT12-1	0.1878			0.0218597			88.3601
	ZT12-5	0.0797			0.007773			90.2472				ZT12-2	0.1971			0.0212667			89.2102
	ZT12-6	0.136			0.01324			90.2647				ZT12-3	0.1715			0.0219722			87.1882
	ZT12-7	0.0846			0.007914			90.6454				ZT12-4	0.1883			0.0196545			89.5621
												ZT12-5	0.1286			0.012789			90.0552
												ZT12-6	0.1466			0.017859			87.8179
												ZT12-7	0.1818			0.0221907			87.7939
												ZT12-8	0.22			0.0213			90.3182
	COMPARING ONLY ZT12
	GLASSHOUSE (LVART)											POLYTHENE GREENHOUSE (LVARTVAR)											SINUSOIDAL REGIME WITH CONTROLLED LIGHT AND TEMPERATURE (LT)
	ZT(h) replicates	Fresh Weight (g)	average	stdev	Dry Weight (g)	average	stdev	Water Content (%)	average	stdev		ZT(h) replicates	Fresh Weight (g)	average	stdev	Dry Weight (g)	average	stdev	Water Content (%)	average	stdev		ZT(h) replicates	Fresh weight (g)	average	stdev	Dry weight (g)	average	stdev	Water Content (%)	average	stdev
	ZT12-1	0.1066	0.105857	0.0216902	0.009694	0.00998429	0.00259973	90.9062	90.6288	0.785223		ZT12-1	0.1878	0.177712	0.0288179	0.0218597	0.0198615	0.00320691	88.3601	88.7882	1.15861		ZT12-1	0.0917	0.132767	0.0359169	0.0107576	0.0170986	0.00703163	88.2687	87.4376	2.89545
	ZT12-2	0.1319			0.013871			89.4837				ZT12-2	0.1971			0.0212667			89.2102				ZT12-2	0.1432			0.0163296			88.5966
	ZT12-3	0.0959			0.007631			92.0428				ZT12-3	0.1715			0.0219722			87.1882				ZT12-3	0.1506			0.0222768			85.208
	ZT12-4	0.1063			0.009767			90.8119				ZT12-4	0.1883			0.0196545			89.5621				ZT12-4	0.1848			0.0216544			88.2823
	ZT12-5	0.0797			0.007773			90.2472				ZT12-5	0.1286			0.012789			90.0552				ZT12-5	0.0951			0.009928			89.5605
	ZT12-6	0.136			0.01324			90.2647				ZT12-6	0.1466			0.017859			87.8179				ZT12-6	0.1466			0.0161648			88.9735
	ZT12-7	0.0846			0.007914			90.6454				ZT12-7	0.1818			0.0221907			87.7939				ZT12-7	0.1209			0.0191475			84.1625
												ZT12-8	0.22			0.0213			90.3182				ZT12-8	0.0787			0.009736			87.629
																							ZT12-9	0.0957			0.007496			92.1672
																							ZT12-10	0.1832			0.0294496			83.9249
																							ZT12-11	0.1606			0.029568			81.589
																							ZT12-12	0.1748			0.0179744			89.7172
																							ZT12-13	0.0891			0.0079048			91.1282
																							ZT12-14	0.1466			0.0191648			86.9271
																							ZT12-15	0.1299			0.0189272			85.4294
