# Supplementary material for: Response of Arabidopsis primary metabolism and circadian clock to low night temperature in a natural light environment
Source: J Exp Bot. 2018 Jul 25;69(20):4881–95. doi: 10.1093/jxb/ery276 (PMC6137998; doi:10.1093/jxb/ery276)
Supplement: Supplementary Table S4 [file ery276_suppl_supplementary_table_s4.xlsx]

## Sheet: Raw Data
Supplemental Table S4. Metabolite levels measured over a 24-h light/dark cycle in all three regimes arranged by their pathways.
POLYTHENE GREENHOUSE (LVARTVAR)
Time of the day	ZT (h)	Pathway	Starch	Sucrose	Glucose+Fructose	ADPGlc	UDPGlc	Tre6P	Suc6P	Fru6P	FBP	Glc1P	Glc6P	G1,6BP	Gal1P	Man6P	Pathway	3-PGA	pyruvate	PEP	Gly3P	glycerate	shikimate	Pathway	2-OG	aconitate	Iso-Citrate	citrate	malate	fumarate	Pathway	Protein	ala	arg	asn	asp	eta	gln	glu	gly	hys	ile	leu	lys	met	orn	phe	ser	thr
		sugars, sugar-phosphates and sugar-nucleotides	µmol/gFW	hexoses/g FW	hexoses/g FW	nmol / g FW	nmol / g FW	nmol / g FW	nmol / g FW	nmol / g FW	nmol / g FW	nmol / g FW	nmol / g FW	nmol / g FW	nmol / g FW	nmol / g FW	Glycolytic intermediates and related metabolites	nmol / g FW	nmol / g FW	nmol / g FW	nmol / g FW	nmol / g FW	nmol / g FW	TCA cycle intermediates	nmol / g FW	nmol / g FW	nmol / g FW	nmol / g FW	nmol / g FW	nmol / g FW	amino acids and related metabolites	mg/g FW	µmol/g FW	µmol/g FW	µmol/g FW	µmol/g FW	µmol/g FW	µmol/g FW	µmol/g FW	µmol/g FW	µmol/g FW	µmol/g FW	µmol/g FW	µmol/g FW	µmol/g FW	µmol/g FW	µmol/g FW	µmol/g FW	µmol/g FW
05:30:00	-0.5	sugars, sugar-phosphates and sugar-nucleotides	24.014	7.02802	3.53698	0.0958252	150.874	0.254854	1.0568	50.4612	3.07524	18.5194	114.854	2.83738	4.04369	34.6602	Glycolytic intermediates and related metabolites	95.3155	175	16.6845	17.6699	16.6165	32.4515	TCA cycle intermediates	56.2379	56.4078	25.4854	5063.11	5640.78	2565.53	amino acids and related metabolites	38.5076	0.598355	0.246383	1.1955	1.56595	0.462107	29.827	2.41302	0.83402	0.958058	0.0919166	0.216318	0.240028	0.0280623	0.235227	0.112432	0.876836	0.189274
30 minutes	before ZT 0	sugars, sugar-phosphates and sugar-nucleotides	32.5217	6.27938	4.34914												Glycolytic intermediates and related metabolites							TCA cycle intermediates							amino acids and related metabolites	38.971	0.549563	0.219237	0.971098	1.41267	0.390693	38.5086	2.96188	0.764357	0.835232	0.0937564	0.198649	0.241865	0.0313268	0.233784	0.0970688	1.28354	0.208316
before predicted		sugars, sugar-phosphates and sugar-nucleotides	29.8374	5.97985	1.23167	0.0787892	150.202	0.279372	1.41726	51.9507	3.37444	20.8744	120.852	3.43722	4.72422	36.7265	Glycolytic intermediates and related metabolites	108.453	107.511	13.4193	18.3632	55.4036	46.7713	TCA cycle intermediates	67.1749	68.7444	38.4529	7156.95	7910.31	2903.59	amino acids and related metabolites	33.6494	0.767197	0.303484	1.24668	1.35462	0.495598	41.0699	2.2642	1.0336	0.883075	0.0505899	0.182856	0.186185	0.0230929	0.24689	0.0897367	1.66624	0.235882
sunrise		sugars, sugar-phosphates and sugar-nucleotides	35.4319	8.96397	4.9837	0.0761558	145.276	0.277889	1.26457	55.2261	4.18593	18.4673	121.533	3.67588	4.04523	35.5276	Glycolytic intermediates and related metabolites	118.894	77.0352	22.3367	18.2915	21.1055	36.7588	TCA cycle intermediates	50.3015	68.593	35	6366.83	7000	2831.66	amino acids and related metabolites	49.7176	0.657943	0.376547	1.24119	1.7053	0.423403	45.2548	3.44782	1.20506	0.970966	0.0569311	0.198142	0.195088	0.0168746	0.266814	0.134223	1.52946	0.271759
06:00:00	0	sugars, sugar-phosphates and sugar-nucleotides	15.7328	5.3782	3.50253	0.117425	175	0.2835	1.04475	51.1	6.58	19.075	115.675	3.08	3.92	36.4	Glycolytic intermediates and related metabolites	115.675	56.7	30.45	19.075	32.55	40.425	TCA cycle intermediates	46.55	66.85	31.15	7280	5810	1977.5	amino acids and related metabolites	25.0244	0.895932	0.299216	1.2527	1.70451	0.393993	32.2027	2.45124	0.907492	0.513224	0.0502869	0.169272	0.219174	0.028304	0.316531	0.120304	1.08485	0.202279
Predicted		sugars, sugar-phosphates and sugar-nucleotides	19.0091	6.35595	3.46353	0.130885	229.687	0.317187	1.23047	60.1562	7.69271	23.3333	122.682	5.03125	5.10417	38.8281	Glycolytic intermediates and related metabolites	127.604	83.4896	25.8854	21.3281	45.026	45.026	TCA cycle intermediates	59.974	79.4792	39.5573	7966.15	8786.46	2861.98	amino acids and related metabolites		0.688585	0.296183	1.06535	1.16701	0.412637	28.7904	2.39684	0.970169	0.552083	0.0735336	0.196768	0.339352	0.0297183	0.290137	0.149304	1.24552	0.157773
SUNRISE		sugars, sugar-phosphates and sugar-nucleotides	27.7734	5.44195	3.1379	0.119704	143.935	0.289941	1.26746	66.2722	8.86391	22.3669	137.101	4.7426	4.78402	42.2485	Glycolytic intermediates and related metabolites	149.734	71.0355	27.5444	20.068	41.0059	42.6627	TCA cycle intermediates	60.4734	92.574	45.355	8926.04	7455.62	2505.92	amino acids and related metabolites	55.0946	0.596202	0.311661	1.03602	1.60102	0.357367	41.251	3.49031	0.667069	0.872797	0.0935113	0.12831	0.225123	0.0343246	0.245481	0.100681	0.750837	0.162007
		sugars, sugar-phosphates and sugar-nucleotides	25.724	5.6764	3.35586												Glycolytic intermediates and related metabolites							TCA cycle intermediates							amino acids and related metabolites
06:30:00	0.5	sugars, sugar-phosphates and sugar-nucleotides	21.5436	6.43609	4.07149	0.338587	125.924	0.256793	1.35435	57.8261	14.7799	20.163	108.424	4.56522	3.46196	31.9565	Glycolytic intermediates and related metabolites	124.783	62.5815	27.0109	20.163	53.0707	32.337	TCA cycle intermediates	35.5707	63.913	28.1522	5326.09	4508.15	1789.95	amino acids and related metabolites	38.1765	0.270225	0.253872	0.670506	0.94581	0.334167	30.8838	2.26755	0.665997	0.853816	0.0676705	0.185143	0.257599	0.0309733	0.215278	0.0799651	0.852592	0.156403
		sugars, sugar-phosphates and sugar-nucleotides	22.549	6.05504	3.54951	0.707735	174.227	0.340331	1.9163	85.8564	12.6271	28.4254	179.641	6.01381	5.00829	45.442	Glycolytic intermediates and related metabolites	187.182	79.6685	29.779	22.0442	71.3536	48.3425	TCA cycle intermediates	67.4862	90.884	44.8619	8701.66	8334.25	3287.29	amino acids and related metabolites	29.0608	0.567002	0.352001	0.955562	1.25742	0.233836	31.6264	2.8807	0.986047	0.797354	0.12062	0.22556	0.266681	0.0464635	0.269479	0.1293	0.957992	0.256028
		sugars, sugar-phosphates and sugar-nucleotides	19.1345	5.91014	3.02932	0.631443	174.82	0.364433	1.69768	81.7268	13.8737	27.9639	153.531	4.96134	4.51031	38.4278	Glycolytic intermediates and related metabolites	147.577	58.4536	31.0309	23.0928	60.4381	45.6443	TCA cycle intermediates	48.1701	71.8041	36.4433	5682.99	5502.58	2724.23	amino acids and related metabolites	41.1054	0.376174	0.256863	0.655537	1.03777	0.254483	28.8547	2.32583	0.83789	0.600758	0.100865	0.223122	0.255883	0.0372417	0.285111	0.100161	0.491869	0.172691
		sugars, sugar-phosphates and sugar-nucleotides	19.9063	8.53292	2.92036	0.742368	226.579	0.362895	1.76658	90.0789	12.7105	29.8421	177.395	4.97368	5.15789	46.2368	Glycolytic intermediates and related metabolites	159.526	82.3421	24.1316	26.5263	75.1579	56.5526	TCA cycle intermediates	69.4474	83.2632	43.1053	9247.37	10260.5	3960.53	amino acids and related metabolites	47.3357	0.356761	0.266148	0.602446	0.950039	0.252991	25.0873	2.14912	0.613781	0.549561	0.0711729	0.209205	0.247789	0.0363343	0.298616	0.0936017	0.671013	0.136771
07:00:00	1	sugars, sugar-phosphates and sugar-nucleotides	19.6836	7.37968	2.67325	3.24742	121.418	0.321134	1.12577	73.9691	4.87113	19.8454	138.737	3.13918	3.40979	28.866	Glycolytic intermediates and related metabolites	125.387	63.6856	11.7268	18.2216	68.0155	37.7062	TCA cycle intermediates	52.1392	57.3711	25.4381	4817.01	5087.63	3500	amino acids and related metabolites	49.6082	0.366092	0.266757	0.636104	0.925926	0.230557	24.3054	2.325	0.390083	0.257202	0.070103	0.211238	0.256427	0.0362023	0.246164	0.092119	0.797229	0.103876
		sugars, sugar-phosphates and sugar-nucleotides	19.5664	7.29819	2.6065	5.07692	154.423	0.384615	2.21154	106.346	11.2308	26.9231	201.923	5.63462	5.15385	48.8462	Glycolytic intermediates and related metabolites	190.192	89.2308	21.7308	23.6538	112.115	49.0385	TCA cycle intermediates	71.5385	80.7692	42.5	8076.92	8115.38	3557.69	amino acids and related metabolites	40.0805	0.382493	0.301782	0.844207	1.09888	0.29242	33.2562	2.72881	0.77216	0.327924	0.0756333	0.250323	0.236999	0.0393854	0.21991	0.0943863	0.911667	0.194016
		sugars, sugar-phosphates and sugar-nucleotides	18.2974	6.35119	3.56229	5.30833	233.333	0.386944	2.15833	103.444	15.5361	28.3889	182.389	6.45556	4.9	46.6667	Glycolytic intermediates and related metabolites	202.222	68.25	28.5833	25.2778	87.6944	45.3056	TCA cycle intermediates	51.3333	74.4722	39.4722	7583.33	6863.89	2936.11	amino acids and related metabolites	29.5162	0.402126	0.245208	0.908879	1.18275	0.280475	34.5636	2.89891	0.581516	0.357539	0.0697394	0.250892	0.234704	0.0434495	0.213134	0.0934393	0.762476	0.196465
		sugars, sugar-phosphates and sugar-nucleotides	21.2465	7.4545	4.51428	4.74752	168.762	0.315347	1.75	86.2871	14.5718	22.3515	138.96	6.08168	4.2104	41.0644	Glycolytic intermediates and related metabolites	168.589	64.1089	22.8713	19.4059	81.2624	38.8119	TCA cycle intermediates	41.2376	68.0941	34.3069	5163.37	5457.92	2131.19	amino acids and related metabolites		0.476889	0.231997	0.837497	1.02848	0.245071	29.7033	2.37071	0.534812	0.261997	0.101722	0.179857	0.301325	0.0442903	0.359342	0.157804	0.459087	0.149586
07:30:00	1.5	sugars, sugar-phosphates and sugar-nucleotides	22.1551	7.59	1.4534	5.3776	165.521	0.452083	1.85937	105.547	8.67708	22.7865	163.698	5.5599	4.15625	45.026	Glycolytic intermediates and related metabolites	238.802	94.2448	25.3385	18.5938	172.812	50.3125	TCA cycle intermediates	67.8125	82.9427	42.474	8093.75	9205.73	3335.94	amino acids and related metabolites
		sugars, sugar-phosphates and sugar-nucleotides	18.2813	5.96496	3.32699	5.38462	174.821	0.434359	1.68538	89.2051	9.8359	22.6154	127.795	5.79744	4.37949	40.5641	Glycolytic intermediates and related metabolites	217.179	108.051	24.0513	20.8205	159.205	45.9487	TCA cycle intermediates	59.0513	88.1282	44.5128	8148.72	8776.92	3823.08	amino acids and related metabolites	45.0815	0.34695	0.277786	0.631942	0.979619	0.216256	29.1843	3.13502	0.389239	0.107882	0.0619219	0.191394	0.228443	0.0468085	0.229473	0.0835709	0.659152	0.143592
		sugars, sugar-phosphates and sugar-nucleotides	24.1986	6.89022	3.37232	5.35417	143.958	0.527083	1.80625	106.875	10.4792	26.875	144.792	6.875	4.6875	44.7917	Glycolytic intermediates and related metabolites	225	106.458	19.0208	21.4583	225	45.625	TCA cycle intermediates	61.25	97.9167	50	9395.83	8145.83	2812.5	amino acids and related metabolites		0.609629	0.306615	0.980942	1.26633	0.368798	35.1046	3.47926	0.657523	0.179023	0.073943	0.212938	0.247028	0.0409409	0.27447	0.114607	0.968798	0.268438
		sugars, sugar-phosphates and sugar-nucleotides	24.7752	7.26605	3.25719	5.54972	216.575	0.448619	2.06906	119.696	16.0691	25.5249	188.729	6.36188	4.67956	49.6961	Glycolytic intermediates and related metabolites	216.575	110.221	24.558	25.3315	136.906	52.4033	TCA cycle intermediates	82.7624	90.884	46.7956	10229.3	10906.1	3016.57	amino acids and related metabolites	57.532	0.37844	0.214023	0.688935	0.99405	0.23903	25.6608	2.48539	0.598579	0.178108	0.0616856	0.190515	0.243893	0.0408324	0.199367	0.0861149	0.797787	0.187844
08:00:00	2	sugars, sugar-phosphates and sugar-nucleotides	24.3615	9.42582	3.03169	5.96944	163.139	0.579444	1.53611	106.556	8.86667	22.5556	147.778	5.87222	4.18056	42.1944	Glycolytic intermediates and related metabolites	258.611	112.778	22.5556	19.6389	252.778	43.75	TCA cycle intermediates	75.4444	86.9167	42.9722	8613.89	7991.67	2936.11	amino acids and related metabolites		0.599918	0.307327	0.913429	1.18013	0.355094	38.065	3.95441	0.891565	0.0969446	0.0975725	0.296055	0.358445	0.0614909	0.309904	0.139135	1.156	0.243954
		sugars, sugar-phosphates and sugar-nucleotides	22.7811	7.05427	2.70687	7.82584	189.747	0.641011	1.71067	117.781	10.7556	26.9382	170.084	6.19382	5.03371	50.7303	Glycolytic intermediates and related metabolites	330.337	109.719	37.9494	22.6124	265.449	57.809	TCA cycle intermediates	86.1236	89.8596	51.5169	9556.18	9870.79	3401.69	amino acids and related metabolites		0.469673	0.240605	0.715119	0.923918	0.278001	29.8009	3.09589	0.698002	0.112289	0.0825951	0.23178	0.280625	0.0481409	0.242622	0.108928	0.905023	0.266851
		sugars, sugar-phosphates and sugar-nucleotides	26.5897	6.50059	3.24004	5.61944	138.444	0.49	0.960556	67.4722	8.12778	20.0278	102.472	4.74444	3.42222	34.8056	Glycolytic intermediates and related metabolites	252.778	101.694	39.0833	20.4167	147.583	34.2222	TCA cycle intermediates	49.9722	72.1389	33.4444	5969.44	5813.89	1963.89	amino acids and related metabolites	38.6096	0.461618	0.284532	0.583295	0.9316	0.226895	23.9601	2.82012	0.677377	0.0700529	0.0854684	0.292574	0.327222	0.0505527	0.287785	0.105522	0.780719	0.191794
		sugars, sugar-phosphates and sugar-nucleotides	24.6791	6.69273	3.35733	4.22851	141.109	0.421267	0.983484	71.267	6.93665	19.4796	89.3213	3.9276	3.27828	33.0995	Glycolytic intermediates and related metabolites	149.819	52.2624	15.0136	16.1538	88.5294	26.7647	TCA cycle intermediates	36.7421	49.7285	28.5068	4782.81	4085.97	1789.59	amino acids and related metabolites		0.370109	0.30966	0.511745	0.832069	0.204963	19.6093	2.59424	0.39815	0.0720468	0.128401	0.335867	0.406921	0.0565732	0.376745	0.133758	0.627256	0.250889
10:00:00	4	sugars, sugar-phosphates and sugar-nucleotides	39.2888	13.5538	5.71163	8.09596	164.571	1.20379	3.69444	110.657	17.3232	22.6263	127.449	6.08081	4.43687	40.8333	Glycolytic intermediates and related metabolites	281.061	133.636	33.0556	27.5758	180.303	43.1313	TCA cycle intermediates	72.298	75.303	41.5404	6946.97	9121.21	2421.72	amino acids and related metabolites		0.700754	0.565509	0.79863	1.05007	0.266161	33.5237	3.7634	1.66528	0.768051	0.107589	0.231295	0.254397	0.0256095	0.26723	0.120809	0.984413	0.273178
		sugars, sugar-phosphates and sugar-nucleotides	40.7428	12.3987	4.77157	6.92857	207.143	1.34643	3.91071	123.393	21.4286	21.7857	125.714	6.14286	4.46429	41.25	Glycolytic intermediates and related metabolites	251.786	105	32.8571	26.0714	165.179	46.7857	TCA cycle intermediates	73.2143	77.3214	43.75	7875	9125	3285.71	amino acids and related metabolites	59.8606	0.585529	0.411897	0.720451	0.929444	0.230274	29.9707	3.49287	1.66115	0.682788	0.0640721	0.21429	0.27856	0.0300925	0.197424	0.0731973	0.915187	0.239973
		sugars, sugar-phosphates and sugar-nucleotides	25.3534	10.842	6.10493	8.44565	197.826	1.3144	3.46196	125.924	17.0054	23.587	120.978	5.97283	4.5462	42.038	Glycolytic intermediates and related metabolites	319.565	117.174	28.7228	29.4837	203.533	52.1196	TCA cycle intermediates	69.4293	70.3804	38.8043	6391.3	8807.07	3423.91	amino acids and related metabolites	54.3367	0.604192	0.45698	0.533515	0.826386	0.227207	27.7378	3.21213	1.42527	0.479329	0.0977616	0.206806	0.257208	0.0363374	0.232711	0.107631	0.796221	0.209149
		sugars, sugar-phosphates and sugar-nucleotides	42.3829	10.676	4.6755	5.40909	156.864	1.09455	2.41818	94.8182	12.5364	18.4545	89.8864	4.23182	3.37273	30.2273	Glycolytic intermediates and related metabolites	195.682	90.3636	23.2273	20.8409	128.705	40.7273	TCA cycle intermediates	61.8864	61.5682	30.7045	4231.82	5265.91	2243.18	amino acids and related metabolites		0.619808	0.404464	0.470377	0.731336	0.18795	20.1662	2.73218	1.20374	0.44252	0.0893894	0.239325	0.311925	0.040102	0.327549	0.136057	0.600164	0.183973
12:00:00	6	sugars, sugar-phosphates and sugar-nucleotides	45.6122	10.7799	4.63052	6.1701	153.17	1.30619	1.59665	92.5515	12.5206	18.4021	97.2423	6.27835	3.84278	33.1959	Glycolytic intermediates and related metabolites	301.289	140.902	24.1753	21.8299	313.918	53.4021	TCA cycle intermediates	125.747	83.8918	45.6443	6711.34	10518	4762.89	amino acids and related metabolites	60.3946	0.681851	0.707957	0.791266	1.14168	0.281152	33.6146	4.41798	2.74831	0.55493	0.101195	0.206851	0.229899	0.0384871	0.240381	0.116698	0.936942	0.295142
		sugars, sugar-phosphates and sugar-nucleotides	54.0107	9.1981	3.66252	5.28153	190.766	1.00586	1.67117	85.9234	12.3288	16.5541	89.8649	3.94144	3.21622	31.3739	Glycolytic intermediates and related metabolites	215.991	105	28.2207	23.6486	187.613	47.9279	TCA cycle intermediates	95.2252	57.2297	29.3243	5407.66	8813.06	3641.89	amino acids and related metabolites	59.4866	0.825564	0.768542	1.0889	1.36478	0.352624	47.5709	5.42289	3.26353	0.577721	0.112363	0.230165	0.25391	0.0449117	0.276599	0.143024	0.873867	0.315541
		sugars, sugar-phosphates and sugar-nucleotides	58.6729	10.169	6.67638	7.34146	198.049	1.29756	1.42732	81.2683	12.0878	17.0049	67.9512	6.0439	3.38049	28.6829	Glycolytic intermediates and related metabolites	254.39	146.659	22.5366	19.122	264.634	48.4878	TCA cycle intermediates	91.8537	72.0488	39.2683	4763.41	7870.73	3107.32	amino acids and related metabolites		0.679044	0.448256	0.588092	0.845696	0.21316	27.163	3.33118	2.21936	0.479934	0.117111	0.303272	0.32193	0.0574964	0.338173	0.173799	0.669992	0.352168
		sugars, sugar-phosphates and sugar-nucleotides	44.4012	8.32883	5.52732	7.67941	179.735	1.28882	1.58941	105.206	18.4471	18.5912	106.029	6.40294	3.89118	38.5	Glycolytic intermediates and related metabolites	317.059	145.971	33.7647	23.6765	269.706	58.0588	TCA cycle intermediates	122.706	85.2353	41.5882	6650	10767.6	3602.94	amino acids and related metabolites		0.462342	0.455623	0.618653	0.790259	0.185663	24.9185	3.05216	1.75994	0.542564	0.113285	0.235526	0.228186	0.0354529	0.193889	0.0921594	0.83695	0.226848
14:00:00	8	sugars, sugar-phosphates and sugar-nucleotides	64.9634	7.71405	1.67762	4.87941	163.471	1.08088	1.47618	96.1471	14.5765	17.0676	111.382	5.22941	3.62353	33.7647	Glycolytic intermediates and related metabolites	234.706	135.265	25.7353	18.0765	345.882	73.2941	TCA cycle intermediates	162.029	81.9412	48.1765	6979.41	14123.5	5311.76	amino acids and related metabolites	51.6934	0.759121	0.637945	0.994184	1.52141	0.31885	38.1331	5.18597	3.08576	0.391989	0.0926232	0.195535	0.242903	0.0444661	0.20232	0.114383	1.40749	0.36496
		sugars, sugar-phosphates and sugar-nucleotides	69.9546	9.47405	3.55553	6.4768	193.041	0.902062	1.19072	82.0876	10.2113	17.8789	81.366	5.50258	3.62629	30.8505	Glycolytic intermediates and related metabolites	218.299	146.675	14.866	21.1082	360.825	59.7165	TCA cycle intermediates	116.546	70	39.8711	4853.09	10608.2	4077.32	amino acids and related metabolites	69.99	0.584411	0.501715	0.759885	1.15789	0.239795	26.9429	3.80409	1.87775	0.306652	0.0934991	0.205067	0.264763	0.0424513	0.210891	0.104313	1.10111	0.283937
		sugars, sugar-phosphates and sugar-nucleotides	64.135	9.62443	4.51145	5.10345	186.207	0.986207	1.03621	72.069	7.18966	16.2414	80.1724	4.5	3.34483	29.3103	Glycolytic intermediates and related metabolites	215.517	177.586	12.6207	13.8448	489.655	56.5517	TCA cycle intermediates	152.414	73.6207	42.931	6517.24	12603.4	5051.72	amino acids and related metabolites	52.9067	0.861993	0.767657	1.1761	1.78252	0.348765	41.9499	5.95414	3.05189	0.262351	0.117236	0.217999	0.264725	0.0556044	0.24272	0.139285	1.66087	0.448071
		sugars, sugar-phosphates and sugar-nucleotides	57.6563	8.10274	5.42749	4.91842	150.132	0.930263	1.25816	77.1842	13.7053	14.8842	79.9474	3.99737	3.18684	29.4737	Glycolytic intermediates and related metabolites	250.526	131.342	38.6842	19.8947	287.368	50.4737	TCA cycle intermediates	104.447	71.1053	38.1316	5231.58	11881.6	4476.32	amino acids and related metabolites	38.1552	0.851357	0.741459	1.15568	1.63315	0.310939	43.3604	5.68353	3.74133	0.170755	0.119696	0.206965	0.249598	0.054395	0.283257	0.138951	1.62858	0.372749
16:00:00	10	sugars, sugar-phosphates and sugar-nucleotides	62.4976	8.26376	3.0398	1.675	153.077	0.428846	1.15	66.9231	17.7115	21.7308	115.962	6.05769	3.63462	31.5385	Glycolytic intermediates and related metabolites	169.231	93.8462	28.8462	24.4231	131.923	57.3077	TCA cycle intermediates	100.577	58.2692	30.9615	3807.69	11173.1	3980.77	amino acids and related metabolites	39.1527	0.342207	0.502277	0.967994	1.12876	0.220017	22.0723	3.2751	1.58707	0.19994	0.0648483	0.206305	0.353924	0.034987	0.248905	0.0864173	1.1758	0.259675
		sugars, sugar-phosphates and sugar-nucleotides	71.0426	5.66728	0.521986	1.51667	121.528	0.401852	1.05972	63.5185	10.0787	19.2824	104.514	5.71991	3.5	29.0046	Glycolytic intermediates and related metabolites	170.139	88.3102	25.1157	19.2824	158.958	53.7963	TCA cycle intermediates	97.0602	60.7639	33.2176	4034.72	10775.5	4391.2	amino acids and related metabolites	40.7226	0.372539	0.462969	1.36823	1.04326	0.219912	17.5264	3.11426	1.48294	0.189955	0.106479	0.224586	0.367197	0.0430905	0.281687	0.103064	1.31406	0.213014
		sugars, sugar-phosphates and sugar-nucleotides	83.6437	6.74204	1.16689	1.65974	165.974	0.434737	1.19553	65.2105	13.9816	19.3421	117.342	5.15789	3.5	31.5	Glycolytic intermediates and related metabolites	148.105	96.8947	15.05	18.1079	186.053	60.7895	TCA cycle intermediates	105.184	60.7895	34.6316	4513.16	12434.2	4973.68	amino acids and related metabolites	57.5814	0.469415	0.796989	0.785896	1.50989	0.272772	26.921	4.15135	2.09068	0.16271	0.0943909	0.236922	0.394442	0.0490725	0.314666	0.104728	0.977368	0.338183
		sugars, sugar-phosphates and sugar-nucleotides	78.6215	6.32279	1.80362	1.66129	149.194	0.329032	1.09032	62.4194	11.3065	16.4516	110.161	4.1129	2.98387	29.0323	Glycolytic intermediates and related metabolites	151.613	94.8387	24.5161	16.7742	152.258	58.871	TCA cycle intermediates	114.355	55.6452	27.7419	3870.97	10983.9	4193.55	amino acids and related metabolites	39.7784
17:00:00	11	sugars, sugar-phosphates and sugar-nucleotides	49.1665	5.74185	1.70275	0.1687	189	0.3045	1.04125	57.575	12.8625	18.025	116.2	5.32	3.5175	34.125	Glycolytic intermediates and related metabolites	123.025	74.9	26.075	17.675	75.075	57.225	TCA cycle intermediates	123.375	64.75	35.525	5215	12250	4707.5	amino acids and related metabolites	42.3908	0.422484	0.66713	0.631799	1.34227	0.31855	24.6638	3.70745	1.59426	0.468048	0.0826501	0.17746	0.246806	0.0349376	0.19172	0.0887634	1.02883	0.281272
		sugars, sugar-phosphates and sugar-nucleotides	70.146	5.2825	0.796203	0.218258	312.64	0.430618	1.40787	66.0674	15.514	24.382	109.326	7.1573	4.48315	33.6236	Glycolytic intermediates and related metabolites	108.933	145.506	18.1096	23.7921	100.871	75.309	TCA cycle intermediates	128.792	81.2079	44.6348	4365.17	12603.9	4935.39	amino acids and related metabolites	45.9893	0.599034	1.00887	1.07774	2.08967	0.405078	33.9017	5.39399	2.14226	0.367057	0.107797	0.216337	0.247496	0.0490055	0.266639	0.135671	1.47518	0.332012
		sugars, sugar-phosphates and sugar-nucleotides	66.271	5.08976	0.848293	0.158366	228.713	0.313614	1.00495	55.099	14.3119	17.6733	93.2178	5.59653	3.63861	25.9901	Glycolytic intermediates and related metabolites	99.1089	137.748	20.6188	17.6733	75.5446	54.2327	TCA cycle intermediates	112.104	69.4802	36.5594	3811.88	10118.8	3517.33	amino acids and related metabolites	66.2747	0.329102	0.825432	0.694207	1.51665	0.255805	22.6636	4.63814	1.58307	0.260993	0.0877703	0.19313	0.25893	0.0361037	0.216923	0.0885259	1.63329	0.22456
		sugars, sugar-phosphates and sugar-nucleotides	65.8458	5.77331	0.188773	0.158225	211.243	0.374852	1.19497	63.3728	16.0089	19.0947	128.817	6.5858	4.41124	33.9645	Glycolytic intermediates and related metabolites	119.29	95.6805	25.4734	20.4615	57.3669	56.7456	TCA cycle intermediates	102.308	58.4024	36.4497	4038.46	11473.4	4949.7	amino acids and related metabolites	69.5408	0.52259	0.964269	1.09619	1.77561	0.347949	34.7488	5.87458	2.41824	0.284713	0.0958637	0.199562	0.247797	0.0449024	0.226418	0.12005	1.37482	0.308285
17:30:00	11.5	sugars, sugar-phosphates and sugar-nucleotides	64.0208	7.73392	0.632775	0.144654	232.713	0.402128	1.59176	64.4149	8.48936	21.5957	123.431	5.73404	4.63564	36.6755	Glycolytic intermediates and related metabolites	122.872	117.101	25.8777	18.3191	64.0426	61.25	TCA cycle intermediates	124.176	76.3298	41.8883	4859.04	12901.6	4952.13	amino acids and related metabolites	46.5423	0.423048	0.583922	0.752177	1.83746	0.422329	25.7893	4.00616	1.41003	0.230704	0.0936492	0.2081	0.267111	0.0337564	0.225223	0.105097	1.39584	0.325223
		sugars, sugar-phosphates and sugar-nucleotides	56.7403	5.32171	3.16502	0.114884	217.13	0.291667	1.28657	52.5	7.09722	19.4444	97.0602	5.21759	3.90509	30.625	Glycolytic intermediates and related metabolites	115.208	97.8704	26.8981	16.3657	68.7037	56.0648	TCA cycle intermediates	100.787	64.8148	37.1065	3807.87	9625	3921.3	amino acids and related metabolites	41.9391	0.39696	0.459662	0.854543	1.76626	0.308347	23.003	3.70571	1.18118	0.238121	0.104766	0.216607	0.278954	0.0464367	0.241174	0.108631	1.22707	0.306184
		sugars, sugar-phosphates and sugar-nucleotides	59.9913	5.01846	0.5561	0.128873	159.422	0.297399	1.56185	65.3468	9.2052	20.6358	132.919	5.90751	4.12717	38.6416	Glycolytic intermediates and related metabolites	148.699	87.8035	35.2023	19.3006	65.3468	62.5145	TCA cycle intermediates	126.445	79.5087	42.0809	5482.66	13130.1	4774.57	amino acids and related metabolites	74.4083	0.27051	0.418408	0.527755	1.15606	0.250146	17.71	2.70134	1.12762	0.251915	0.0987654	0.198303	0.273063	0.0359173	0.218066	0.102306	1.18266	0.182462
		sugars, sugar-phosphates and sugar-nucleotides	65.4741	5.35468	0.767767	0.164947	243.883	0.342553	1.62527	70.9309	9.28989	24.9468	136.09	5.82713	4.74734	41.1436	Glycolytic intermediates and related metabolites	134.229	130.319	30.5319	22.1543	71.117	76.1436	TCA cycle intermediates	121.569	74.6543	41.3298	5436.17	13944.1	5007.98	amino acids and related metabolites	45.4101	0.335065	0.460481	0.605966	1.52394	0.298826	22.1027	3.25153	1.19852	0.218893	0.10692	0.207945	0.273783	0.0371175	0.251105	0.113295	0.897083	0.197851
18:00:00	12	sugars, sugar-phosphates and sugar-nucleotides	53.413	8.96266	4.09107	0.10951	285.052	0.335567	1.75361	64.5876	4.78093	25.4381	131.521	5.61082	5.5567	40.4124	Glycolytic intermediates and related metabolites	143.067	133.325	23.8144	25.4381	74.5103	66.2113	TCA cycle intermediates	132.603	72.7062	45.8247	6079.9	15299	4726.8	amino acids and related metabolites		0.795699	0.605898	1.18531	2.64148	0.53705	33.3187	4.81206	1.51328	0.880293	0.169282	0.251247	0.321193	0.039345	0.259258	0.20888	1.21739	0.461384
Predicted		sugars, sugar-phosphates and sugar-nucleotides	45.6752	6.84733	1.55816	0.0878271	207.71	0.266589	1.31495	47.4299	2.86215	17.9907	96.6589	3.54907	4.05607	28.6215	Glycolytic intermediates and related metabolites	99.9299	97.1495	17.8271	19.6262	54.7897	54.4626	TCA cycle intermediates	99.6028	51.8458	29.6028	3500	8978.97	4154.21	amino acids and related metabolites		0.779517	0.79787	1.45552	3.0885	0.570576	45.9565	5.77426	2.20043	0.64739	0.113538	0.252001	0.303651	0.0471169	0.296808	0.136067	1.69662	0.502317
SUNSET		sugars, sugar-phosphates and sugar-nucleotides	73.091	9.25147	3.01931	0.0883077	213.59	0.355385	1.92051	64.4359	3.80513	23.5128	131.744	5.15128	5.20513	39.8462	Glycolytic intermediates and related metabolites	142.513	148.615	27.641	19.7436	83.4615	69.641	TCA cycle intermediates	131.026	74.6667	49	5905.13	15866.7	5438.46	amino acids and related metabolites	31.6121	0.533869	0.475012	0.887575	1.90392	0.359974	23.8827	3.66142	1.06043	0.624629	0.126765	0.227585	0.297782	0.0493065	0.282571	0.118774	1.35047	0.328965
		sugars, sugar-phosphates and sugar-nucleotides	74.7212	8.41356	2.83577	0.117049	242.896	0.361475	1.55301	60.0546	4.18852	23.3333	107.486	5.94809	5.33607	38.2514	Glycolytic intermediates and related metabolites	138.087	200.82	28.4973	21.0383	80.1366	55.4645	TCA cycle intermediates	106.721	79.5628	43.9891	4551.91	10538.3	3538.25	amino acids and related metabolites	50.4043	0.738215	0.648932	1.4092	2.82026	0.517334	43.7878	5.26977	1.86384	0.616942	0.106296	0.226741	0.272805	0.0471196	0.238146	0.123896	2.06455	0.530874
18:30:00	12.5	sugars, sugar-phosphates and sugar-nucleotides	48.8154	6.83639	2.60177	0.0749065	199.533	0.305841	1.33294	52.8271	3.46729	20.9346	105.654	4.75935	4.79206	35.8178	Glycolytic intermediates and related metabolites	127.243	116.449	24.0421	21.9159	69.3458	54.9533	TCA cycle intermediates	102.71	69.5093	40.0701	5299.07	11661.2	3205.61	amino acids and related metabolites	34.6978	0.774574	0.939489	0.958836	2.17857	0.448549	32.9868	3.89765	1.47046	1.03043	0.068881	0.225524	0.251027	0.0315227	0.266828	0.0888112	1.75986	0.328781
		sugars, sugar-phosphates and sugar-nucleotides	55.9578	7.55701	2.62273	0.08435	218.75	0.30625	1.15675	52.5	3.7275	20.475	95.025	5.11	4.935	35.7	Glycolytic intermediates and related metabolites	111.475	131.6	19.95	21.875	65.975	52.5	TCA cycle intermediates	97.825	71.75	40.95	4235	10605	3220	amino acids and related metabolites	28.3884	0.60564	0.894836	0.809185	1.74686	0.428527	29.1236	3.33625	1.24538	0.964437	0.0954673	0.218762	0.263802	0.0259783	0.247454	0.101585	2.05044	0.24088
		sugars, sugar-phosphates and sugar-nucleotides	56.5801	5.645	0.760968	0.0686408	95.4854	0.195388	0.666019	33.7767	2.66068	9.68447	71.699	3.43204	2.51117	21.1359	Glycolytic intermediates and related metabolites	91.7476	58.4466	16.8883	14.4757	45.1942	24.6699	TCA cycle intermediates	71.3592	47.233	23.7864	3771.84	6320.39	2361.65	amino acids and related metabolites
		sugars, sugar-phosphates and sugar-nucleotides	30.6793	6.71078	3.22979	0.09485	234.5	0.308	1.442	54.6	3.2375	19.075	103.6	4.305	4.97	39.725	Glycolytic intermediates and related metabolites	136.15	115.5	28.525	21.35	82.075	58.975	TCA cycle intermediates	95.9	74.375	44.275	6422.5	12232.5	4042.5	amino acids and related metabolites		0.822029	1.09688	1.01798	2.33755	0.392633	34.5127	4.39698	1.63066	1.36727	0.074244	0.26448	0.300894	0.0329908	0.324594	0.105613	2.69426	0.323549
19:00:00	13	sugars, sugar-phosphates and sugar-nucleotides	39.1306	5.94911	1.79818												Glycolytic intermediates and related metabolites							TCA cycle intermediates							amino acids and related metabolites
		sugars, sugar-phosphates and sugar-nucleotides	46.1617	6.41173	2.58383	0.100381	209.645	0.30736	1.33604	54.3655	3.96193	20.0761	99.3147	4.97462	4.77919	36.4213	Glycolytic intermediates and related metabolites	125.254	135.381	23.6294	24.3401	79.9492	58.2741	TCA cycle intermediates	107.843	79.0609	44.5939	5027.92	11139.6	3961.93	amino acids and related metabolites		0.660261	0.566228	0.773726	1.52963	0.307675	24.2684	2.78993	0.756848	0.854299	0.132885	0.660086	0.754637	0.0257817	1.40581	0.129175	1.31043	0.180171
		sugars, sugar-phosphates and sugar-nucleotides	38.6409	5.43561	2.79437	0.0612085	202.37	0.270379	0.748104	50.7583	2.75355	17.9147	96.7062	3.53318	4.21327	32.0142	Glycolytic intermediates and related metabolites	92.0616	106.493	15.5924	22.7251	55.5687	50.7583	TCA cycle intermediates	82.2749	46.7773	24.7156	3649.29	8625.59	2537.91	amino acids and related metabolites		0.868638	1.02569	0.788385	1.91309	0.397104	28.5117	3.56241	0.93919	1.05555	0.144138	0.752783	0.85526	0.0273665	1.47541	0.160815	1.31926	0.162592
		sugars, sugar-phosphates and sugar-nucleotides	49.3399	7.42851	2.12628	0.0812778	194.25	0.272222	1.12583	45.3056	2.625	19.0556	84.7778	3.675	4.39444	35	Glycolytic intermediates and related metabolites	99.3611	138.639	15.7111	23.9167	87.3056	54.4444	TCA cycle intermediates	98	69.8056	36.3611	5036.11	10772.2	3519.44	amino acids and related metabolites	55.4839	0.856508	1.01999	1.11568	2.61381	0.403421	29.4246	4.92041	1.36555	1.47486	0.107374	0.621572	0.728491	0.0317882	1.06753	0.11709	1.94629	0.174239
19:30:00	13.5	sugars, sugar-phosphates and sugar-nucleotides	30.4688	6.85725	0.560448	0.0726667	206.667	0.318333	1.15667	50.3333	3.61667	18.3333	94.6667	3.98333	4.18333	34.1667	Glycolytic intermediates and related metabolites	116.167	128.333	20.8333	22.3333	43.8333	44.8333	TCA cycle intermediates	92	73.1667	34.1667	5716.67	8933.33	3400	amino acids and related metabolites	61.5986	0.701657	0.78721	0.884037	1.67091	0.290544	32.9577	3.52468	1.39978	1.05899	0.250998	0.586477	0.627591	0.0365288	0.811303	0.0872507	1.51909	0.227216
		sugars, sugar-phosphates and sugar-nucleotides	34.5053	6.80131	1.88925	0.0503659	177.561	0.361951	1.52634	55.1463	4.69512	19.9756	110.805	4.54146	4.74634	39.9512	Glycolytic intermediates and related metabolites	133.171	128.902	24.0732	23.9024	50.5366	61.122	TCA cycle intermediates	84.5122	80.4146	43.1951	6163.41	10073.2	3824.39	amino acids and related metabolites	64.9778	1.17163	1.16608	1.35719	3.04041	0.508058	54.5977	6.16088	2.18119	1.69587	0.16525	0.52339	0.653043	0.0357147	0.792814	0.137082	2.50056	0.379878
		sugars, sugar-phosphates and sugar-nucleotides	36.0524	6.99721	2.58918	0.0970531	223.188	0.360145	1.66546	60.3623	4.37923	22.657	132.053	4.66667	5.12319	44.8068	Glycolytic intermediates and related metabolites	150.145	129.517	27.7295	26.8841	73.5507	66.6184	TCA cycle intermediates	113.454	85.0483	45.314	7287.44	12106.3	4463.77	amino acids and related metabolites	48.9786	1.16389	1.26275	1.54028	2.71589	0.495433	54.9141	5.73992	1.96654	2.04515	0.193665	0.583632	0.352628	0.045882	0.967631	0.152104	2.42945	0.334487
		sugars, sugar-phosphates and sugar-nucleotides	35.3427	6.60706	1.03825	0.0753552	206.557	0.284973	1.27568	45.3279	3.15574	17.653	83.5792	4.2459	4.51366	32.8962	Glycolytic intermediates and related metabolites	96.3934	128.142	11.9153	21.4208	52.9781	50.4918	TCA cycle intermediates	69.235	73.6339	35.9563	4188.52	7191.26	2715.85	amino acids and related metabolites
20:00:00	14	sugars, sugar-phosphates and sugar-nucleotides	41.5719	6.57879	1.45979	0.0705303	171.641	0.263384	1.18611	44.899	3.64141	17.1111	84.1414	3.7298	4.08333	31.1111	Glycolytic intermediates and related metabolites	105.354	107.298	17.8535	26.5152	43.1313	48.0808	TCA cycle intermediates	82.3737	75.1263	31.9949	4242.42	6522.73	2351.01	amino acids and related metabolites	44.5062	1.09529	0.871104	1.21584	2.51073	0.580398	41.549	4.68081	1.5775	1.19036	0.147061	0.55947	0.523496	0.0525499	0.722315	0.279837	1.89805	0.567086
		sugars, sugar-phosphates and sugar-nucleotides	54.6048	6.43247	3.03555	0.0679128	244.037	0.338761	1.36468	48.9679	3.54817	18.3028	96.4908	4.02982	4.89679	38.5321	Glycolytic intermediates and related metabolites	132.133	121.537	21.3532	24.4037	78.5092	61.9725	TCA cycle intermediates	84.4495	78.8303	44.4725	7561.93	10853.2	3805.05	amino acids and related metabolites	42.603	0.641295	0.45981	0.939026	1.70489	0.375386	40.9776	3.43023	1.13755	0.887167	0.162541	1.00689	0.759033	0.0646605	1.02339	0.189533	1.04849	0.309344
		sugars, sugar-phosphates and sugar-nucleotides	63.2736	5.02986	0.120579	0.110833	201.344	0.286022	1.30215	57.957	4.02688	21.828	114.032	4.21505	5.04301	42.5269	Glycolytic intermediates and related metabolites	118.925	156.747	12.6263	24.086	71.129	66.9892	TCA cycle intermediates	111.21	102.177	50.9946	8336.02	11365.6	4346.77	amino acids and related metabolites		0.761538	0.666814	0.982972	1.47315	0.400592	35.9669	4.4181	1.55241	1.15446	0.0958494	0.748987	0.55972	0.0555218	0.907673	0.141338	1.17599	0.362425
		sugars, sugar-phosphates and sugar-nucleotides	37.5577	6.43087	2.15058	0.0982768	201.695	0.300565	1.31299	53.1921	4.33051	20.7627	105.791	4.58757	5.04237	41.3277	Glycolytic intermediates and related metabolites	144.35	100.452	30.6497	27.0904	42.9096	57.1469	TCA cycle intermediates	80.8757	84.0395	40.5367	5734.46	7929.38	2906.78	amino acids and related metabolites	67.7288	1.18529	0.460583	1.39066	2.96478	0.632303	51.3803	5.81921	1.66464	1.06335	0.101879	0.981782	0.849629	0.0391251	1.38921	0.287412	2.04288	0.513907
22:00:00	16	sugars, sugar-phosphates and sugar-nucleotides	35.6395	6.24426	2.96064	0.062825	206.5	0.30625	1.62925	61.95	4.1825	22.575	120.05	4.1125	5.495	46.55	Glycolytic intermediates and related metabolites	130.55	137.725	13.51	23.45	94.85	75.075	TCA cycle intermediates	79.1	93.975	47.775	8032.5	9537.5	3762.5	amino acids and related metabolites	45.1817	0.545947	0.401819	0.702041	1.1961	0.331802	33.5528	3.40808	0.552106	0.50712	0.099912	0.46989	0.337448	0.0352912	0.571133	0.236564	0.801879	0.237404
		sugars, sugar-phosphates and sugar-nucleotides	40.8026	5.69554	2.50048	0.060436	198.808	0.301163	1.44884	60.2326	4.74128	20.7558	132.878	4.61919	5.49419	45.3779	Glycolytic intermediates and related metabolites	149.157	114.157	24.0116	21.9767	66.9477	55.7558	TCA cycle intermediates	89.1279	92.9942	45.1744	7468.02	8587.21	2767.44	amino acids and related metabolites		0.817752	0.646463	0.86511	1.92948	0.579088	39.7548	4.82868	0.841004	0.625247	0.120447	0.637787	0.59467	0.0457469	0.634194	0.326553	1.40765	0.284171
		sugars, sugar-phosphates and sugar-nucleotides	42.3665	5.03134	2.55285	0.081178	212.565	0.256545	1.36702	55.7068	4.30628	20.1571	106.283	4.41623	4.92932	41.9634	Glycolytic intermediates and related metabolites	122.042	148.063	17.5733	21.4398	73.4817	52.4084	TCA cycle intermediates	78.7958	87.9581	38.6649	5442.41	6083.77	2895.29	amino acids and related metabolites		0.552393	0.38176	0.773377	1.28849	0.357518	25.6219	2.60812	0.532086	0.444547	0.0682235	0.53903	0.388462	0.0352451	0.645574	0.2562	0.969295	0.220755
		sugars, sugar-phosphates and sugar-nucleotides	46.3701	5.04089	0.790436	0.0875	235.714	0.291071	1.23036	56.0714	3.875	20.1786	110.714	4.17857	5.14286	40	Glycolytic intermediates and related metabolites	123.571	94.6429	18.3929	25.1786	78.2143	53.5714	TCA cycle intermediates	72.3214	79.1071	40.3571	6928.57	7017.86	2910.71	amino acids and related metabolites
00:00:00	18	sugars, sugar-phosphates and sugar-nucleotides															Glycolytic intermediates and related metabolites							TCA cycle intermediates							amino acids and related metabolites
		sugars, sugar-phosphates and sugar-nucleotides	23.9258	5.66455	1.22566	0.0995161	232.258	0.251613	1.09839	50.1613	4.06452	20.9677	100.323	4.16129	5.20968	36.6129	Glycolytic intermediates and related metabolites	104.839	111.935	16.0806	21.2903	59.6774	49.0323	TCA cycle intermediates	71.4516	92.5806	43.5484	6129.03	6612.9	2112.9	amino acids and related metabolites	50.5518	0.49137	0.284353	0.795609	1.48568	0.344988	26.3051	2.77008	0.382806	0.0378271	0.0558141	0.373679	0.375407	0.0184879	0.401423	0.235575	0.774153	0.207547
		sugars, sugar-phosphates and sugar-nucleotides	25.6312	4.38798	2.10333	0.0861111	182.037	0.227778	1.07593	52.963	4.37037	19.0741	115.741	4.5	4.44444	41.2963	Glycolytic intermediates and related metabolites	139.074	93.7037	25.3704	21.4815	45.9259	47.963	TCA cycle intermediates	66.8519	87.7778	40.5556	7759.26	7444.44	3166.67	amino acids and related metabolites	49.308	0.286425	0.239126	0.6345	1.05918	0.185197	18.1644	2.61949	0.250033	0.0572605	0.0327518	0.213235	0.243647	0.0148489	0.338402	0.340981	0.883206	0.143662
		sugars, sugar-phosphates and sugar-nucleotides	32.9402	5.56385	1.30914	0.128927	231.356	0.270904	1.25367	58.3333	5.08192	21.9492	125.763	4.82486	5.35876	44.887	Glycolytic intermediates and related metabolites	153.249	125.96	26.6949	23.7288	53.9831	52.0056	TCA cycle intermediates	83.2486	100.65	49.8305	9788.14	8443.5	2649.72	amino acids and related metabolites	59.203	0.334374	0.264993	0.529961	1.07047	0.267768	21.9567	2.08216	0.329036	0.0429828	0.0364342	0.237539	0.270502	0.0153547	0.346353	0.381926	0.774827	0.16427
02:00:00	20	sugars, sugar-phosphates and sugar-nucleotides	26.7969	4.80548	1.9964	0.0830278	204.167	0.231389	1.01111	57.3611	3.86944	19.0361	122.889	4.10278	4.725	43.3611	Glycolytic intermediates and related metabolites	140.583	86.3333	26.6389	22.1667	55.8056	43.1667	TCA cycle intermediates	74.0833	95.8611	43.3611	9683.33	6630.56	2275	amino acids and related metabolites	27.0658	0.365223	0.332852	0.922677	1.89787	0.269642	23.9674	3.55571	0.391349	0.207175	0.0552433	0.285697	0.440706	0.0157169	0.399476	0.212749	0.80121	0.174912
		sugars, sugar-phosphates and sugar-nucleotides	17.5883	5.14075	2.93372	0.095	157.333	0.203333	0.885	48	3.51667	16.4	90	3.41667	4.28333	36.3333	Glycolytic intermediates and related metabolites	102.833	81.6667	16.4833	19.5	47.8333	36.8333	TCA cycle intermediates	58	85	39.3333	7250	5466.67	1850	amino acids and related metabolites		0.329439	0.261173	0.518765	1.23859	0.204175	23.6587	2.49871	0.242223	0.224685	0.0726012	0.257557	0.447054	0.0165135	0.41802	0.238282	0.893527	0.155381
		sugars, sugar-phosphates and sugar-nucleotides	22.5921	3.75134	2.18956	0.0800599	147.964	0.247305	0.95988	55.1198	2.15868	17.9401	131.407	1.84431	4.56886	42.5449	Glycolytic intermediates and related metabolites	108.353	70.2096	30.1796	25.988	3.73054	42.5449	TCA cycle intermediates	71.8862	94.7305	38.982	7880.24	5742.51	2068.56	amino acids and related metabolites	50.2086	0.352131	0.253282	0.661647	0.960742	0.237903	30.4225	2.61902	0.347006	0.188113	0.0563326	0.159685	0.277174	0.0225315	0.339435	0.147735	0.973818	0.167251
		sugars, sugar-phosphates and sugar-nucleotides	24.0271	4.32552	2.06706	0.0866667	198.333	0.251667	1.09833	57.8333	4.63333	22.1667	122.667	4.65	5.48333	46.3333	Glycolytic intermediates and related metabolites	150.5	91	34.1667	22.5	42.1667	48.3333	TCA cycle intermediates	58.3333	93.8333	46.8333	8233.33	6083.33	1983.33	amino acids and related metabolites	53.4456	0.563837	0.416116	1.02094	1.91524	0.384916	33.0246	3.41556	0.390411	0.236762	0.0567792	0.183984	0.228977	0.0107377	0.292581	0.239027	1.01819	0.245838
04:00:00	22	sugars, sugar-phosphates and sugar-nucleotides	13.5171	4.96698	0.234134	0.0825	221.154	0.228846	1.24423	55.9615	3.94231	20.3846	111.154	5.23077	5.42308	45.9615	Glycolytic intermediates and related metabolites	153.462	92.8846	35.7692	23.4615	46.7308	44.6154	TCA cycle intermediates	59.8077	102.308	51.5385	7500	5384.62	2769.23	amino acids and related metabolites	81.857	0.490438	0.40304	0.971619	2.16618	0.486444	38.8217	4.5325	0.356702	0.916975	0.0777938	0.228633	0.182232	0.0121772	0.298091	0.269069	1.14175	0.232153
		sugars, sugar-phosphates and sugar-nucleotides	13.0431	6.00891	1.78932	0.0875837	172.488	0.199282	1.0433	45.5502	2.99761	17.5837	88.4211	4.15311	4.57177	37.8469	Glycolytic intermediates and related metabolites	118.565	75.6938	24.1148	18.2536	54.0909	38.5167	TCA cycle intermediates	49.9043	85.9091	41.5311	5811	4638.76	1758.37	amino acids and related metabolites	74.5626	0.427286	0.182997	0.722012	0.968118	0.288175	19.2495	2.0886	0.182069	0.491501	0.0537765	0.148916	0.211028	0.0132043	0.322919	0.159407	0.518448	0.113782
		sugars, sugar-phosphates and sugar-nucleotides	20.7039	4.64904	0.388964	0.0715	162.333	0.205	0.896667	42	2.55	15.7333	87.6667	3.23333	4.16667	33.6667	Glycolytic intermediates and related metabolites	107.167	63.1667	23.8333	20.3333	29.6667	34.6667	TCA cycle intermediates	49.1667	77.3333	35	4966.67	3633.33	1548.33	amino acids and related metabolites	70.0661	0.521034	0.321639	1.00154	1.90195	0.459167	34.987	4.16412	0.209017	0.633294	0.063782	0.222075	0.190345	0.0148271	0.504666	0.254062	0.835349	0.215254
		sugars, sugar-phosphates and sugar-nucleotides	13.9818	3.9102	0.775149	0.106486	217.925	0.224528	1.09292	46.2264	2.77358	19.9764	92.2877	4.14387	5.18396	41.934	Glycolytic intermediates and related metabolites	129.434	73.3019	28.7264	23.1132	43.4198	41.934	TCA cycle intermediates	51.0142	82.3821	42.0991	7660.38	4952.83	2113.21	amino acids and related metabolites	87.2197	0.629672	0.38739	1.07135	2.09491	0.468582	36.1327	4.40788	0.222652	0.717309	0.098907	0.221518	0.18635	0.0214073	0.295039	0.27143	0.921888	0.221571
05:00:00	23	sugars, sugar-phosphates and sugar-nucleotides	15.3771	4.33542	1.4903	0.0714651	177.442	0.200233	0.683721	47.5349	2.1	16.9302	101.581	2.62093	3.97209	35.814	Glycolytic intermediates and related metabolites	80.7442	98.6512	10.2233	22.1395	38.2558	38.907	TCA cycle intermediates	56	67.8837	32.0698	6202.33	5453.49	2523.26	amino acids and related metabolites	73.6436	0.601387	0.439858	1.16911	1.90632	0.51919	31.7864	3.85614	0.1942	0.852912	0.0580459	0.20027	0.198138	0.0175922	0.280398	0.239124	0.798919	0.240489
		sugars, sugar-phosphates and sugar-nucleotides	17.0081	5.37371	0.906607	0.137717	268.207	0.325272	1.1413	55.163	3.86141	25.4891	93.9674	4.71739	6.18207	44.8913	Glycolytic intermediates and related metabolites	135.054	114.891	23.3967	30.2446	97.5815	53.8315	TCA cycle intermediates	50.5978	97.0109	49.0761	6904.89	5611.41	1780.43	amino acids and related metabolites	56.363	0.509066	0.2934	0.917962	1.38862	0.307967	29.7268	2.16691	0.181652	0.511736	0.0909943	0.209776	0.211227	0.0333626	0.29896	0.243561	0.536342	0.144415
		sugars, sugar-phosphates and sugar-nucleotides	22.6765	6.62292	0.35639	0.063743	215.084	0.246369	1.04609	57.095	3.32402	23.6592	113.603	4.04749	5.25978	44.9721	Glycolytic intermediates and related metabolites	127.095	114.19	22.2905	29.9162	47.514	47.905	TCA cycle intermediates	71.5642	88.3799	43.6034	7469.27	7097.77	2405.03	amino acids and related metabolites	80.9875	0.35002	0.308903	0.927929	1.33714	0.314955	27.5787	3.51712	0.162903	0.448432	0.0924612	0.205731	0.269398	0.0320899	0.230596	0.24057	0.533355	0.136937
		sugars, sugar-phosphates and sugar-nucleotides	18.6447	4.68636	1.11459	0.0740452	145.276	0.147563	0.578643	37.2864	2.21608	14.1759	77.7387	2.6206	3.34171	32.5377	Glycolytic intermediates and related metabolites	95.8543	66.6583	19.3467	17.9397	21.1055	26.9095	TCA cycle intermediates	36.9347	55.9296	27.4372	5839.2	4115.58	1347.24	amino acids and related metabolites	82.1455	0.597191	0.340302	0.994111	1.83631	0.42549	34.3523	3.69919	0.16517	0.798794	0.105427	0.237988	0.304759	0.0382134	0.296849	0.280305	0.837207	0.250112
05:30:00	23.5	sugars, sugar-phosphates and sugar-nucleotides	15.8711	6.19487	1.67514	0.077723	216.901	0.226761	0.974413	51.7606	2.99061	19.8826	104.671	4.66667	5.0939	43.5446	Glycolytic intermediates and related metabolites	122.911	83.6385	23.3333	22.1831	53.0751	37.4648	TCA cycle intermediates	49.4601	76.2441	44.5305	8051.64	5028.17	1676.06	amino acids and related metabolites	88.6535	0.359004	0.289534	0.8723	1.97007	0.247481	41.411	3.80674	0.189692	0.673574	0.0929023	0.21272	0.247756	0.0318219	0.263428	0.245777	0.441223	0.251703
		sugars, sugar-phosphates and sugar-nucleotides		4.98349	0.866694	0.0733871	138.683	0.193817	0.906989	46.6667	3.12366	16.7097	103.683	3.9328	4.30914	38.5753	Glycolytic intermediates and related metabolites	123.065	80.7258	25.5914	18.8172	20.6989	32.7419	TCA cycle intermediates	52.3118	79.5968	37.4462	6604.84	4666.67	1744.35	amino acids and related metabolites	36.1389	0.653028	0.345167	1.1314	2.49339	0.543622	44.362	5.41503	0.254621	0.96475	0.0563089	0.189682	0.194252	0.019608	0.205088	0.227168	0.86285	0.356182
		sugars, sugar-phosphates and sugar-nucleotides	13.6768	4.81949	1.35605	0.0896	163.8	0.21	0.9205	42.7	3.0275	17.3075	96.075	3.955	4.48	36.4	Glycolytic intermediates and related metabolites	113.575	69.65	26.425	19.425	31.15	33.6	TCA cycle intermediates	49.525	85.75	38.15	6090	4427.5	1463	amino acids and related metabolites	59.3602	0.57771	0.321737	1.12395	1.92208	0.42903	37.4172	3.96697	0.239278	0.823235	0.0680501	0.224618	0.194377	0.0332695	0.360871	0.25816	0.927797	0.251915
		sugars, sugar-phosphates and sugar-nucleotides	15.6218	4.95341	1.7654	0.0719022	189.837	0.203533	0.98913	49.0761	2.68207	18.7935	108.995	3.97554	4.58424	39.9457	Glycolytic intermediates and related metabolites	111.467	79.3207	19.212	23.2065	48.3152	38.2337	TCA cycle intermediates	53.6413	77.7989	39.9457	7513.59	4527.17	1921.2	amino acids and related metabolites	81.713	0.657991	0.512762	1.38739	2.27488	0.505645	43.9081	4.67296	0.242197	1.1237	0.0746122	0.171217	0.220895	0.0337104	0.224068	0.196958	1.01683	0.182672
06:00:00	24	sugars, sugar-phosphates and sugar-nucleotides	11.0026	4.16694	0.164053	0.0848235	173.971	0.220294	0.819412	54.3529	4.40588	20.3618	123.118	4.69412	4.85882	43.8529	Glycolytic intermediates and related metabolites	163.059	51.0588	43.2353	23.8824	26.3529	32.3235	TCA cycle intermediates	45.0882	70	36.8529	6238.24	3870.59	2040.29	amino acids and related metabolites	91.5127	0.393227	0.292484	0.652695	1.34617	0.305431	23.6393	2.5407	0.144501	0.308181	0.098224	0.222013	0.325757	0.026105	0.268956	0.26827	0.478309	0.100418
		sugars, sugar-phosphates and sugar-nucleotides		5.1276	1.24184												Glycolytic intermediates and related metabolites							TCA cycle intermediates							amino acids and related metabolites
		sugars, sugar-phosphates and sugar-nucleotides	14.3335	4.88983	0.0277831	0.069267	166.387	0.241885	0.91623	48.7435	4.45288	19.4241	103.351	4.26963	4.7644	42.1466	Glycolytic intermediates and related metabolites	138.534	82.2775	28.5864	22.356	53.8743	41.9634	TCA cycle intermediates	55.7068	90.7068	47.8272	8007.85	5918.85	1905.76	amino acids and related metabolites	36.507	0.302724	0.205792	0.580763	0.899919	0.226836	16.8586	1.83523	0.0859733	0.347876	0.0919818	0.207666	0.31973	0.0321118	0.238783	0.237677	0.292846	0.0851324
		sugars, sugar-phosphates and sugar-nucleotides	11.1861	4.55332	0.8673	0.0818611	191.917	0.221667	0.913889	48.0278	4.04444	20.2222	106.556	3.75278	4.56944	39.2778	Glycolytic intermediates and related metabolites	136.5	63.1944	34.2222	22.9444	34.0278	36.9444	TCA cycle intermediates	45.1111	67.4722	35.1944	6902.78	5483.33	2158.33	amino acids and related metabolites	67.222	0.285749	0.202439	0.459023	0.841325	0.216858	16.5846	1.66544	0.131768	0.334848	0.0907531	0.205656	0.3193	0.0310282	0.232872	0.227267	0.348518	0.0860306
[truncated: 115 more columns]

## Sheet: Averaged Data
Supplemental Table S4. Metabolite levels measured over a 24-h light/dark cycle in all three regimes arranged by their pathways.
POLYTHENE GREENHOUSE (LVARTVAR)
Time of the day	ZT (h)	Pathway	Starch			Sucrose			Glucose+Fructose			ADPGlc			UDPGlc			Tre6P			Suc6P			Fru6P			Fru1,6BP			Glc1P			Glc6P			Glc1,6BP			Gal1P			Man6P			Pathway	3-PGA			Pyruvate
		sugars, sugar-phosphates and sugar-nucleotides	µmol/gFW	average	stdev	hexoses/g FW	average	stdev	hexoses/g FW	average	stdev	nmol / g FW	average	stdev	nmol / g FW	average	stdev	nmol / g FW	average	stdev	nmol / g FW	average	stdev	nmol / g FW	average	stdev	nmol / g FW	average	stdev	nmol / g FW	average	stdev	nmol / g FW	average	stdev	nmol / g FW	average	stdev	nmol / g FW	average	stdev	nmol / g FW	average	stdev	Glycolytic intermediates and related metabolites	nmol / g FW	average	stdev	nmol / g FW
05:30:00	-0.5	sugars, sugar-phosphates and sugar-nucleotides	24.014	30.4512	4.86174	7.02802	7.06281	1.34191	3.53698	3.52537	1.63977	0.0958252	0.0835901	0.0106775	150.874	148.784	3.0562	0.254854	0.270705	0.0137473	1.0568	1.24621	0.180934	50.4612	52.546	2.43763	3.07524	3.5452	0.574697	18.5194	19.2871	1.37495	114.854	119.08	3.67502	2.83738	3.31683	0.432021	4.04369	4.27104	0.392459	34.6602	35.6381	1.03755	Glycolytic intermediates and related metabolites	95.3155	107.554	11.8151	175
30 minutes	before ZT 0	sugars, sugar-phosphates and sugar-nucleotides	32.5217			6.27938			4.34914																																				Glycolytic intermediates and related metabolites
before predicted		sugars, sugar-phosphates and sugar-nucleotides	29.8374			5.97985			1.23167			0.0787892			150.202			0.279372			1.41726			51.9507			3.37444			20.8744			120.852			3.43722			4.72422			36.7265			Glycolytic intermediates and related metabolites	108.453			107.511
sunrise		sugars, sugar-phosphates and sugar-nucleotides	35.4319			8.96397			4.9837			0.0761558			145.276			0.277889			1.26457			55.2261			4.18593			18.4673			121.533			3.67588			4.04523			35.5276			Glycolytic intermediates and related metabolites	118.894			77.0352
06:00:00	0	sugars, sugar-phosphates and sugar-nucleotides	15.7328	22.0598	5.63942	5.3782	5.71312	0.447318	3.50253	3.36495	0.163584	0.117425	0.122672	0.00720414	175	182.874	43.4152	0.2835	0.296876	0.0178825	1.04475	1.18089	0.119344	51.1	59.1761	7.63343	6.58	7.7122	1.14208	19.075	21.5917	2.23248	115.675	125.153	10.9243	3.08	4.28462	1.05317	3.92	4.60273	0.612546	36.4	39.1589	2.93826	Glycolytic intermediates and related metabolites	115.675	131.004	17.2821	56.7
Predicted		sugars, sugar-phosphates and sugar-nucleotides	19.0091			6.35595			3.46353			0.130885			229.687			0.317187			1.23047			60.1562			7.69271			23.3333			122.682			5.03125			5.10417			38.8281			Glycolytic intermediates and related metabolites	127.604			83.4896
SUNRISE		sugars, sugar-phosphates and sugar-nucleotides	27.7734			5.44195			3.1379			0.119704			143.935			0.289941			1.26746			66.2722			8.86391			22.3669			137.101			4.7426			4.78402			42.2485			Glycolytic intermediates and related metabolites	149.734			71.0355
		sugars, sugar-phosphates and sugar-nucleotides	25.724			5.6764			3.35586																																				Glycolytic intermediates and related metabolites
06:30:00	0.5	sugars, sugar-phosphates and sugar-nucleotides	21.5436	20.7834	1.5474	6.43609	6.73355	1.21992	4.07149	3.39267	0.529308	0.338587	0.605033	0.183575	125.924	175.387	41.1051	0.256793	0.331113	0.0507565	1.35435	1.68373	0.237795	57.8261	78.872	14.439	14.7799	13.4978	1.02681	20.163	26.5986	4.36417	108.424	154.748	33.0653	4.56522	5.12851	0.61994	3.46196	4.53461	0.766818	31.9565	40.5158	6.69872	Glycolytic intermediates and related metabolites	124.783	154.767	25.9754	62.5815
		sugars, sugar-phosphates and sugar-nucleotides	22.549			6.05504			3.54951			0.707735			174.227			0.340331			1.9163			85.8564			12.6271			28.4254			179.641			6.01381			5.00829			45.442			Glycolytic intermediates and related metabolites	187.182			79.6685
		sugars, sugar-phosphates and sugar-nucleotides	19.1345			5.91014			3.02932			0.631443			174.82			0.364433			1.69768			81.7268			13.8737			27.9639			153.531			4.96134			4.51031			38.4278			Glycolytic intermediates and related metabolites	147.577			58.4536
		sugars, sugar-phosphates and sugar-nucleotides	19.9063			8.53292			2.92036			0.742368			226.579			0.362895			1.76658			90.0789			12.7105			29.8421			177.395			4.97368			5.15789			46.2368			Glycolytic intermediates and related metabolites	159.526			82.3421
07:00:00	1	sugars, sugar-phosphates and sugar-nucleotides	19.6836	19.6985	1.20788	7.37968	7.12089	0.517092	2.67325	3.33908	0.89646	3.24742	4.59505	0.92742	121.418	169.484	46.9556	0.321134	0.35201	0.0390771	1.12577	1.81141	0.50144	73.9691	92.5117	15.2041	4.87113	11.5524	4.82111	19.8454	24.3772	3.96721	138.737	165.502	31.7935	3.13918	5.32776	1.49715	3.40979	4.41851	0.781744	28.866	41.3608	8.95156	Glycolytic intermediates and related metabolites	125.387	171.598	33.804	63.6856
		sugars, sugar-phosphates and sugar-nucleotides	19.5664			7.29819			2.6065			5.07692			154.423			0.384615			2.21154			106.346			11.2308			26.9231			201.923			5.63462			5.15385			48.8462			Glycolytic intermediates and related metabolites	190.192			89.2308
		sugars, sugar-phosphates and sugar-nucleotides	18.2974			6.35119			3.56229			5.30833			233.333			0.386944			2.15833			103.444			15.5361			28.3889			182.389			6.45556			4.9			46.6667			Glycolytic intermediates and related metabolites	202.222			68.25
		sugars, sugar-phosphates and sugar-nucleotides	21.2465			7.4545			4.51428			4.74752			168.762			0.315347			1.75			86.2871			14.5718			22.3515			138.96			6.08168			4.2104			41.0644			Glycolytic intermediates and related metabolites	168.589			64.1089
07:30:00	1.5	sugars, sugar-phosphates and sugar-nucleotides	22.1551	22.3526	2.93775	7.59	6.92781	0.702709	1.4534	2.85248	0.933917	5.3776	5.41653	0.0897469	165.521	175.219	30.4507	0.452083	0.465536	0.0417423	1.85937	1.85502	0.160195	105.547	105.331	12.5011	8.67708	11.2653	3.28817	22.7865	24.4504	2.09516	163.698	156.253	26.1493	5.5599	6.14855	0.589642	4.15625	4.4757	0.256725	45.026	45.0195	3.73155	Glycolytic intermediates and related metabolites	238.802	224.389	10.3465	94.2448
		sugars, sugar-phosphates and sugar-nucleotides	18.2813			5.96496			3.32699			5.38462			174.821			0.434359			1.68538			89.2051			9.8359			22.6154			127.795			5.79744			4.37949			40.5641			Glycolytic intermediates and related metabolites	217.179			108.051
		sugars, sugar-phosphates and sugar-nucleotides	24.1986			6.89022			3.37232			5.35417			143.958			0.527083			1.80625			106.875			10.4792			26.875			144.792			6.875			4.6875			44.7917			Glycolytic intermediates and related metabolites	225			106.458
		sugars, sugar-phosphates and sugar-nucleotides	24.7752			7.26605			3.25719			5.54972			216.575			0.448619			2.06906			119.696			16.0691			25.5249			188.729			6.36188			4.67956			49.6961			Glycolytic intermediates and related metabolites	216.575			110.221
08:00:00	2	sugars, sugar-phosphates and sugar-nucleotides	24.3615	24.6029	1.56316	9.42582	7.41835	1.35785	3.03169	3.08399	0.285204	5.96944	5.91081	1.48165	163.139	158.11	23.8186	0.579444	0.532931	0.0968792	1.53611	1.29771	0.382877	106.556	90.7689	25.1789	8.86667	8.67168	1.60073	22.5556	22.2503	3.40028	147.778	127.414	37.8972	5.87222	5.18452	1.04325	4.18056	3.97869	0.807061	42.1944	40.2075	8.04947	Glycolytic intermediates and related metabolites	258.611	247.886	74.2839	112.778
		sugars, sugar-phosphates and sugar-nucleotides	22.7811			7.05427			2.70687			7.82584			189.747			0.641011			1.71067			117.781			10.7556			26.9382			170.084			6.19382			5.03371			50.7303			Glycolytic intermediates and related metabolites	330.337			109.719
		sugars, sugar-phosphates and sugar-nucleotides	26.5897			6.50059			3.24004			5.61944			138.444			0.49			0.960556			67.4722			8.12778			20.0278			102.472			4.74444			3.42222			34.8056			Glycolytic intermediates and related metabolites	252.778			101.694
		sugars, sugar-phosphates and sugar-nucleotides	24.6791			6.69273			3.35733			4.22851			141.109			0.421267			0.983484			71.267			6.93665			19.4796			89.3213			3.9276			3.27828			33.0995			Glycolytic intermediates and related metabolites	149.819			52.2624
10:00:00	4	sugars, sugar-phosphates and sugar-nucleotides	39.2888	36.942	7.82844	13.5538	11.8676	1.3659	5.71163	5.31591	0.7037	8.09596	7.21982	1.37038	164.571	181.601	24.6144	1.20379	1.23979	0.1145	3.69444	3.37132	0.661323	110.657	113.698	14.2497	17.3232	17.0734	3.63406	22.6263	21.6134	2.23076	127.449	116.007	17.6273	6.08081	5.60708	0.919527	4.43687	4.20502	0.556802	40.8333	38.5872	5.5956	Glycolytic intermediates and related metabolites	281.061	262.023	52.2159	133.636
		sugars, sugar-phosphates and sugar-nucleotides	40.7428			12.3987			4.77157			6.92857			207.143			1.34643			3.91071			123.393			21.4286			21.7857			125.714			6.14286			4.46429			41.25			Glycolytic intermediates and related metabolites	251.786			105
		sugars, sugar-phosphates and sugar-nucleotides	25.3534			10.842			6.10493			8.44565			197.826			1.3144			3.46196			125.924			17.0054			23.587			120.978			5.97283			4.5462			42.038			Glycolytic intermediates and related metabolites	319.565			117.174
		sugars, sugar-phosphates and sugar-nucleotides	42.3829			10.676			4.6755			5.40909			156.864			1.09455			2.41818			94.8182			12.5364			18.4545			89.8864			4.23182			3.37273			30.2273			Glycolytic intermediates and related metabolites	195.682			90.3636
12:00:00	6	sugars, sugar-phosphates and sugar-nucleotides	45.6122	50.6743	6.83341	10.7799	9.61895	1.07885	4.63052	5.12418	1.28478	6.1701	6.61813	1.10102	153.17	180.43	19.6709	1.30619	1.22461	0.146006	1.59665	1.57114	0.102755	92.5515	91.2373	10.3998	12.5206	13.8461	3.07243	18.4021	17.638	1.01129	97.2423	90.2719	16.2815	6.27835	5.66666	1.15974	3.84278	3.58267	0.335659	33.1959	32.9382	4.14546	Glycolytic intermediates and related metabolites	301.289	272.182	45.9532	140.902
		sugars, sugar-phosphates and sugar-nucleotides	54.0107			9.1981			3.66252			5.28153			190.766			1.00586			1.67117			85.9234			12.3288			16.5541			89.8649			3.94144			3.21622			31.3739			Glycolytic intermediates and related metabolites	215.991			105
		sugars, sugar-phosphates and sugar-nucleotides	58.6729			10.169			6.67638			7.34146			198.049			1.29756			1.42732			81.2683			12.0878			17.0049			67.9512			6.0439			3.38049			28.6829			Glycolytic intermediates and related metabolites	254.39			146.659
		sugars, sugar-phosphates and sugar-nucleotides	44.4012			8.32883			5.52732			7.67941			179.735			1.28882			1.58941			105.206			18.4471			18.5912			106.029			6.40294			3.89118			38.5			Glycolytic intermediates and related metabolites	317.059			145.971
14:00:00	8	sugars, sugar-phosphates and sugar-nucleotides	64.9634	64.1773	5.05045	7.71405	8.72882	0.9625	1.67762	3.79302	1.60405	4.87941	5.34452	0.761155	163.471	173.213	19.9137	1.08088	0.974854	0.0788626	1.47618	1.24032	0.182637	96.1471	81.872	10.3585	14.5765	11.4207	3.39325	17.0676	16.518	1.278	111.382	88.217	15.4561	5.22941	4.80734	0.686054	3.62353	3.44537	0.217116	33.7647	30.8498	2.06238	Glycolytic intermediates and related metabolites	234.706	229.762	16.2267	135.265
		sugars, sugar-phosphates and sugar-nucleotides	69.9546			9.47405			3.55553			6.4768			193.041			0.902062			1.19072			82.0876			10.2113			17.8789			81.366			5.50258			3.62629			30.8505			Glycolytic intermediates and related metabolites	218.299			146.675
		sugars, sugar-phosphates and sugar-nucleotides	64.135			9.62443			4.51145			5.10345			186.207			0.986207			1.03621			72.069			7.18966			16.2414			80.1724			4.5			3.34483			29.3103			Glycolytic intermediates and related metabolites	215.517			177.586
		sugars, sugar-phosphates and sugar-nucleotides	57.6563			8.10274			5.42749			4.91842			150.132			0.930263			1.25816			77.1842			13.7053			14.8842			79.9474			3.99737			3.18684			29.4737			Glycolytic intermediates and related metabolites	250.526			131.342
16:00:00	10	sugars, sugar-phosphates and sugar-nucleotides	62.4976	73.9514	9.22678	8.26376	6.74896	1.10247	3.0398	1.63307	1.0739	1.675	1.62817	0.0746536	153.077	147.443	18.7064	0.428846	0.398617	0.0485488	1.15	1.12389	0.0607118	66.9231	64.5179	1.97208	17.7115	13.2696	3.38001	21.7308	19.2017	2.15912	115.962	111.995	5.87805	6.05769	5.2621	0.851287	3.63462	3.40462	0.287589	31.5385	30.2688	1.44396	Glycolytic intermediates and related metabolites	169.231	159.772	11.5416	93.8462
		sugars, sugar-phosphates and sugar-nucleotides	71.0426			5.66728			0.521986			1.51667			121.528			0.401852			1.05972			63.5185			10.0787			19.2824			104.514			5.71991			3.5			29.0046			Glycolytic intermediates and related metabolites	170.139			88.3102
		sugars, sugar-phosphates and sugar-nucleotides	83.6437			6.74204			1.16689			1.65974			165.974			0.434737			1.19553			65.2105			13.9816			19.3421			117.342			5.15789			3.5			31.5			Glycolytic intermediates and related metabolites	148.105			96.8947
		sugars, sugar-phosphates and sugar-nucleotides	78.6215			6.32279			1.80362			1.66129			149.194			0.329032			1.09032			62.4194			11.3065			16.4516			110.161			4.1129			2.98387			29.0323			Glycolytic intermediates and related metabolites	151.613			94.8387
17:00:00	11	sugars, sugar-phosphates and sugar-nucleotides	49.1665	62.8573	9.33002	5.74185	5.47185	0.339423	1.70275	0.884006	0.622544	0.1687	0.175887	0.0286701	189	235.399	53.998	0.3045	0.355896	0.0587992	1.04125	1.16226	0.183286	57.575	60.5286	5.06531	12.8625	14.6743	1.40241	18.025	19.7937	3.11801	116.2	111.89	14.8359	5.32	6.16491	0.856138	3.5175	4.01263	0.505081	34.125	31.9258	3.96265	Glycolytic intermediates and related metabolites	123.025	112.589	10.7842	74.9
		sugars, sugar-phosphates and sugar-nucleotides	70.146			5.2825			0.796203			0.218258			312.64			0.430618			1.40787			66.0674			15.514			24.382			109.326			7.1573			4.48315			33.6236			Glycolytic intermediates and related metabolites	108.933			145.506
		sugars, sugar-phosphates and sugar-nucleotides	66.271			5.08976			0.848293			0.158366			228.713			0.313614			1.00495			55.099			14.3119			17.6733			93.2178			5.59653			3.63861			25.9901			Glycolytic intermediates and related metabolites	99.1089			137.748
		sugars, sugar-phosphates and sugar-nucleotides	65.8458			5.77331			0.188773			0.158225			211.243			0.374852			1.19497			63.3728			16.0089			19.0947			128.817			6.5858			4.41124			33.9645			Glycolytic intermediates and related metabolites	119.29			95.6805
17:30:00	11.5	sugars, sugar-phosphates and sugar-nucleotides	64.0208	61.5566	3.96091	7.73392	5.85719	1.26027	0.632775	1.28041	1.25945	0.144654	0.13834	0.0215065	232.713	213.287	37.5486	0.402128	0.333437	0.0511371	1.59176	1.51636	0.155366	64.4149	63.2981	7.75247	8.48936	8.52042	1.01447	21.5957	21.6557	2.36395	123.431	122.375	17.7129	5.73404	5.67157	0.310841	4.63564	4.35381	0.402909	36.6755	36.7714	4.48707	Glycolytic intermediates and related metabolites	122.872	130.252	14.5704	117.101
		sugars, sugar-phosphates and sugar-nucleotides	56.7403			5.32171			3.16502			0.114884			217.13			0.291667			1.28657			52.5			7.09722			19.4444			97.0602			5.21759			3.90509			30.625			Glycolytic intermediates and related metabolites	115.208			97.8704
		sugars, sugar-phosphates and sugar-nucleotides	59.9913			5.01846			0.5561			0.128873			159.422			0.297399			1.56185			65.3468			9.2052			20.6358			132.919			5.90751			4.12717			38.6416			Glycolytic intermediates and related metabolites	148.699			87.8035
		sugars, sugar-phosphates and sugar-nucleotides	65.4741			5.35468			0.767767			0.164947			243.883			0.342553			1.62527			70.9309			9.28989			24.9468			136.09			5.82713			4.74734			41.1436			Glycolytic intermediates and related metabolites	134.229			130.319
18:00:00	12	sugars, sugar-phosphates and sugar-nucleotides	53.413	61.7251	14.4311	8.96266	8.36876	1.07217	4.09107	2.87608	1.03847	0.10951	0.100674	0.0148795	285.052	237.312	35.3518	0.335567	0.329754	0.0435385	1.75361	1.63552	0.261239	64.5876	59.127	8.07641	4.78093	3.90918	0.805207	25.4381	22.5687	3.1973	131.521	116.852	17.6296	5.61082	5.06481	1.06196	5.5567	5.03849	0.670821	40.4124	36.7828	5.51729	Glycolytic intermediates and related metabolites	143.067	130.899	20.7662	133.325
Predicted		sugars, sugar-phosphates and sugar-nucleotides	45.6752			6.84733			1.55816			0.0878271			207.71			0.266589			1.31495			47.4299			2.86215			17.9907			96.6589			3.54907			4.05607			28.6215			Glycolytic intermediates and related metabolites	99.9299			97.1495
SUNSET		sugars, sugar-phosphates and sugar-nucleotides	73.091			9.25147			3.01931			0.0883077			213.59			0.355385			1.92051			64.4359			3.80513			23.5128			131.744			5.15128			5.20513			39.8462			Glycolytic intermediates and related metabolites	142.513			148.615
		sugars, sugar-phosphates and sugar-nucleotides	74.7212			8.41356			2.83577			0.117049			242.896			0.361475			1.55301			60.0546			4.18852			23.3333			107.486			5.94809			5.33607			38.2514			Glycolytic intermediates and related metabolites	138.087			200.82
18:30:00	12.5	sugars, sugar-phosphates and sugar-nucleotides	48.8154	48.0081	12.0778	6.83639	6.68729	0.788579	2.60177	2.30381	1.069	0.0749065	0.0806868	0.0114387	199.533	187.067	62.7064	0.305841	0.27887	0.0556622	1.33294	1.14943	0.343033	52.8271	48.426	9.80965	3.46729	3.27324	0.454795	20.9346	17.5423	5.29789	105.654	93.9946	15.5603	4.75935	4.4016	0.725533	4.79206	4.30206	1.19641	35.8178	33.0947	8.18893	Glycolytic intermediates and related metabolites	127.243	116.654	19.4882	116.449
		sugars, sugar-phosphates and sugar-nucleotides	55.9578			7.55701			2.62273			0.08435			218.75			0.30625			1.15675			52.5			3.7275			20.475			95.025			5.11			4.935			35.7			Glycolytic intermediates and related metabolites	111.475			131.6
		sugars, sugar-phosphates and sugar-nucleotides	56.5801			5.645			0.760968			0.0686408			95.4854			0.195388			0.666019			33.7767			2.66068			9.68447			71.699			3.43204			2.51117			21.1359			Glycolytic intermediates and related metabolites	91.7476			58.4466
		sugars, sugar-phosphates and sugar-nucleotides	30.6793			6.71078			3.22979			0.09485			234.5			0.308			1.442			54.6			3.2375			19.075			103.6			4.305			4.97			39.725			Glycolytic intermediates and related metabolites	136.15			115.5
19:00:00	13	sugars, sugar-phosphates and sugar-nucleotides	39.1306	43.3183	5.28395	5.94911	6.30624	0.847773	1.79818	2.32566	0.448823		0.0809557	0.0195881		202.088	7.7012		0.283321	0.0208395		1.06999	0.297919		50.1431	4.56118		3.11349	0.737572		19.0155	1.08128		93.5996	7.75042		4.06093	0.794448		4.4623	0.288997		34.4785	2.24936	Glycolytic intermediates and related metabolites		105.559	17.4425
		sugars, sugar-phosphates and sugar-nucleotides	46.1617			6.41173			2.58383			0.100381			209.645			0.30736			1.33604			54.3655			3.96193			20.0761			99.3147			4.97462			4.77919			36.4213			Glycolytic intermediates and related metabolites	125.254			135.381
		sugars, sugar-phosphates and sugar-nucleotides	38.6409			5.43561			2.79437			0.0612085			202.37			0.270379			0.748104			50.7583			2.75355			17.9147			96.7062			3.53318			4.21327			32.0142			Glycolytic intermediates and related metabolites	92.0616			106.493
		sugars, sugar-phosphates and sugar-nucleotides	49.3399			7.42851			2.12628			0.0812778			194.25			0.272222			1.12583			45.3056			2.625			19.0556			84.7778			3.675			4.39444			35			Glycolytic intermediates and related metabolites	99.3611			138.639
19:30:00	13.5	sugars, sugar-phosphates and sugar-nucleotides	30.4688	34.0923	2.49703	6.85725	6.81571	0.161669	0.560448	1.51928	0.900428	0.0726667	0.0738602	0.0190924	206.667	203.493	18.9723	0.318333	0.331351	0.0369047	1.15667	1.40604	0.231625	50.3333	52.7925	6.44492	3.61667	3.96169	0.702581	18.3333	19.6547	2.22633	94.6667	105.276	21.0625	3.98333	4.35934	0.306522	4.18333	4.64163	0.395506	34.1667	37.9552	5.50378	Glycolytic intermediates and related metabolites	116.167	123.969	23.03	128.333
		sugars, sugar-phosphates and sugar-nucleotides	34.5053			6.80131			1.88925			0.0503659			177.561			0.361951			1.52634			55.1463			4.69512			19.9756			110.805			4.54146			4.74634			39.9512			Glycolytic intermediates and related metabolites	133.171			128.902
		sugars, sugar-phosphates and sugar-nucleotides	36.0524			6.99721			2.58918			0.0970531			223.188			0.360145			1.66546			60.3623			4.37923			22.657			132.053			4.66667			5.12319			44.8068			Glycolytic intermediates and related metabolites	150.145			129.517
		sugars, sugar-phosphates and sugar-nucleotides	35.3427			6.60706			1.03825			0.0753552			206.557			0.284973			1.27568			45.3279			3.15574			17.653			83.5792			4.2459			4.51366			32.8962			Glycolytic intermediates and related metabolites	96.3934			128.142
20:00:00	14	sugars, sugar-phosphates and sugar-nucleotides	41.5719	49.252	11.8462	6.57879	6.118	0.728735	1.45979	1.69163	1.23	0.0705303	0.0868883	0.0210611	171.641	204.679	29.78	0.263384	0.297183	0.0316605	1.18611	1.29148	0.07536	44.899	51.254	5.60651	3.64141	3.88674	0.361196	17.1111	19.5011	2.1721	84.1414	100.114	12.8348	3.7298	4.14056	0.358867	4.08333	4.76638	0.460527	31.1111	38.3744	5.12332	Glycolytic intermediates and related metabolites	105.354	125.19	16.8133	107.298
		sugars, sugar-phosphates and sugar-nucleotides	54.6048			6.43247			3.03555			0.0679128			244.037			0.338761			1.36468			48.9679			3.54817			18.3028			96.4908			4.02982			4.89679			38.5321			Glycolytic intermediates and related metabolites	132.133			121.537
		sugars, sugar-phosphates and sugar-nucleotides	63.2736			5.02986			0.120579			0.110833			201.344			0.286022			1.30215			57.957			4.02688			21.828			114.032			4.21505			5.04301			42.5269			Glycolytic intermediates and related metabolites	118.925			156.747
		sugars, sugar-phosphates and sugar-nucleotides	37.5577			6.43087			2.15058			0.0982768			201.695			0.300565			1.31299			53.1921			4.33051			20.7627			105.791			4.58757			5.04237			41.3277			Glycolytic intermediates and related metabolites	144.35			100.452
22:00:00	16	sugars, sugar-phosphates and sugar-nucleotides	35.6395	41.2947	4.43964	6.24426	5.50301	0.58382	2.96064	2.2011	0.962675	0.062825	0.0729848	0.0133979	206.5	213.397	15.9076	0.30625	0.288757	0.0223824	1.62925	1.41887	0.166717	61.95	58.4902	3.08781	4.1825	4.27627	0.35914	22.575	20.9166	1.13984	120.05	117.481	11.7595	4.1125	4.33162	0.23187	5.495	5.26534	0.278703	46.55	43.4728	3.0242	Glycolytic intermediates and related metabolites	130.55	131.33	12.4482	137.725
		sugars, sugar-phosphates and sugar-nucleotides	40.8026			5.69554			2.50048			0.060436			198.808			0.301163			1.44884			60.2326			4.74128			20.7558			132.878			4.61919			5.49419			45.3779			Glycolytic intermediates and related metabolites	149.157			114.157
		sugars, sugar-phosphates and sugar-nucleotides	42.3665			5.03134			2.55285			0.081178			212.565			0.256545			1.36702			55.7068			4.30628			20.1571			106.283			4.41623			4.92932			41.9634			Glycolytic intermediates and related metabolites	122.042			148.063
		sugars, sugar-phosphates and sugar-nucleotides	46.3701			5.04089			0.790436			0.0875			235.714			0.291071			1.23036			56.0714			3.875			20.1786			110.714			4.17857			5.14286			40			Glycolytic intermediates and related metabolites	123.571			94.6429
00:00:00	18	sugars, sugar-phosphates and sugar-nucleotides		27.4991	4.78866		5.20546	0.709748		1.54604	0.484424		0.104851	0.0219006		215.217	28.7382		0.250098	0.021603		1.14266	0.0967917		53.8192	4.15276		4.5056	0.522009		20.6637	1.46146		113.942	12.8151		4.49538	0.331808		5.00429	0.490539		40.9321	4.14906	Glycolytic intermediates and related metabolites		132.387	24.8881
		sugars, sugar-phosphates and sugar-nucleotides	23.9258			5.66455			1.22566			0.0995161			232.258			0.251613			1.09839			50.1613			4.06452			20.9677			100.323			4.16129			5.20968			36.6129			Glycolytic intermediates and related metabolites	104.839			111.935
		sugars, sugar-phosphates and sugar-nucleotides	25.6312			4.38798			2.10333			0.0861111			182.037			0.227778			1.07593			52.963			4.37037			19.0741			115.741			4.5			4.44444			41.2963			Glycolytic intermediates and related metabolites	139.074			93.7037
		sugars, sugar-phosphates and sugar-nucleotides	32.9402			5.56385			1.30914			0.128927			231.356			0.270904			1.25367			58.3333			5.08192			21.9492			125.763			4.82486			5.35876			44.887			Glycolytic intermediates and related metabolites	153.249			125.96
02:00:00	20	sugars, sugar-phosphates and sugar-nucleotides	26.7969	22.7511	3.85903	4.80548	4.50577	0.604063	1.9964	2.29669	0.432125	0.0830278	0.0861886	0.00646584	204.167	176.949	28.4194	0.231389	0.233424	0.0218714	1.01111	0.988581	0.0896399	57.3611	54.5786	4.54263	3.86944	3.54453	1.0348	19.0361	18.8857	2.43996	122.889	116.741	18.2856	4.10278	3.50344	1.21574	4.725	4.76513	0.512535	43.3611	42.1432	4.20145	Glycolytic intermediates and related metabolites	140.583	125.567	23.525	86.3333
		sugars, sugar-phosphates and sugar-nucleotides	17.5883			5.14075			2.93372			0.095			157.333			0.203333			0.885			48			3.51667			16.4			90			3.41667			4.28333			36.3333			Glycolytic intermediates and related metabolites	102.833			81.6667
		sugars, sugar-phosphates and sugar-nucleotides	22.5921			3.75134			2.18956			0.0800599			147.964			0.247305			0.95988			55.1198			2.15868			17.9401			131.407			1.84431			4.56886			42.5449			Glycolytic intermediates and related metabolites	108.353			70.2096
		sugars, sugar-phosphates and sugar-nucleotides	24.0271			4.32552			2.06706			0.0866667			198.333			0.251667			1.09833			57.8333			4.63333			22.1667			122.667			4.65			5.48333			46.3333			Glycolytic intermediates and related metabolites	150.5			91
04:00:00	22	sugars, sugar-phosphates and sugar-nucleotides	13.5171	15.3115	3.61532	4.96698	4.88378	0.870977	0.234134	0.796892	0.69964	0.0825	0.0870174	0.0146121	221.154	193.475	30.4092	0.228846	0.214414	0.0144704	1.24423	1.06928	0.143338	55.9615	47.4345	5.97924	3.94231	3.06588	0.612197	20.3846	18.4195	2.1756	111.154	94.8823	11.0349	5.23077	4.19027	0.816884	5.42308	4.83637	0.572585	45.9615	39.8523	5.28961	Glycolytic intermediates and related metabolites	153.462	127.157	19.7531	92.8846
		sugars, sugar-phosphates and sugar-nucleotides	13.0431			6.00891			1.78932			0.0875837			172.488			0.199282			1.0433			45.5502			2.99761			17.5837			88.4211			4.15311			4.57177			37.8469			Glycolytic intermediates and related metabolites	118.565			75.6938
		sugars, sugar-phosphates and sugar-nucleotides	20.7039			4.64904			0.388964			0.0715			162.333			0.205			0.896667			42			2.55			15.7333			87.6667			3.23333			4.16667			33.6667			Glycolytic intermediates and related metabolites	107.167			63.1667
		sugars, sugar-phosphates and sugar-nucleotides	13.9818			3.9102			0.775149			0.106486			217.925			0.224528			1.09292			46.2264			2.77358			19.9764			92.2877			4.14387			5.18396			41.934			Glycolytic intermediates and related metabolites	129.434			73.3019
05:00:00	23	sugars, sugar-phosphates and sugar-nucleotides	15.3771	18.4266	3.13162	4.33542	5.2546	1.00901	1.4903	0.966973	0.473328	0.0714651	0.0867427	0.0342639	177.442	201.502	52.8336	0.200233	0.229859	0.075336	0.683721	0.862439	0.273236	47.5349	49.2698	8.99212	2.1	2.87538	0.858182	16.9302	20.0636	5.38046	101.581	96.7227	15.0172	2.62093	3.5016	1.05323	3.97209	4.68891	1.27595	35.814	39.5538	6.3524	Glycolytic intermediates and related metabolites	80.7442	109.687	25.6617	98.6512
		sugars, sugar-phosphates and sugar-nucleotides	17.0081			5.37371			0.906607			0.137717			268.207			0.325272			1.1413			55.163			3.86141			25.4891			93.9674			4.71739			6.18207			44.8913			Glycolytic intermediates and related metabolites	135.054			114.891
		sugars, sugar-phosphates and sugar-nucleotides	22.6765			6.62292			0.35639			0.063743			215.084			0.246369			1.04609			57.095			3.32402			23.6592			113.603			4.04749			5.25978			44.9721			Glycolytic intermediates and related metabolites	127.095			114.19
		sugars, sugar-phosphates and sugar-nucleotides	18.6447			4.68636			1.11459			0.0740452			145.276			0.147563			0.578643			37.2864			2.21608			14.1759			77.7387			2.6206			3.34171			32.5377			Glycolytic intermediates and related metabolites	95.8543			66.6583
05:30:00	23.5	sugars, sugar-phosphates and sugar-nucleotides	15.8711	15.0566	1.20143	6.19487	5.23782	0.642008	1.67514	1.41582	0.406025	0.077723	0.0781531	0.00802092	216.901	177.305	33.66	0.226761	0.208528	0.0138559	0.974413	0.947758	0.0401134	51.7606	47.5508	3.84537	2.99061	2.95596	0.191014	19.8826	18.1733	1.43739	104.671	103.356	5.37412	4.66667	4.1325	0.356538	5.0939	4.61682	0.337664	43.5446	39.6164	2.99824	Glycolytic intermediates and related metabolites	122.911	117.754	6.10409	83.6385
		sugars, sugar-phosphates and sugar-nucleotides				4.98349			0.866694			0.0733871			138.683			0.193817			0.906989			46.6667			3.12366			16.7097			103.683			3.9328			4.30914			38.5753			Glycolytic intermediates and related metabolites	123.065			80.7258
		sugars, sugar-phosphates and sugar-nucleotides	13.6768			4.81949			1.35605			0.0896			163.8			0.21			0.9205			42.7			3.0275			17.3075			96.075			3.955			4.48			36.4			Glycolytic intermediates and related metabolites	113.575			69.65
		sugars, sugar-phosphates and sugar-nucleotides	15.6218			4.95341			1.7654			0.0719022			189.837			0.203533			0.98913			49.0761			2.68207			18.7935			108.995			3.97554			4.58424			39.9457			Glycolytic intermediates and related metabolites	111.467			79.3207
06:00:00	24	sugars, sugar-phosphates and sugar-nucleotides	11.0026	12.1741	1.87233	4.16694	4.68442	0.417762	0.164053	0.575244	0.5769	0.0848235	0.0786506	0.00826027	173.971	177.425	13.1105	0.220294	0.227949	0.0120887	0.819412	0.883177	0.0552347	54.3529	50.3747	3.46377	4.40588	4.30107	0.223482	20.3618	20.0027	0.505922	123.118	111.008	10.609	4.69412	4.23884	0.471425	4.85882	4.73089	0.147571	43.8529	41.7591	2.31206	Glycolytic intermediates and related metabolites	163.059	146.031	14.7816	51.0588
		sugars, sugar-phosphates and sugar-nucleotides				5.1276			1.24184																																				Glycolytic intermediates and related metabolites
		sugars, sugar-phosphates and sugar-nucleotides	14.3335			4.88983			0.0277831			0.069267			166.387			0.241885			0.91623			48.7435			4.45288			19.4241			103.351			4.26963			4.7644			42.1466			Glycolytic intermediates and related metabolites	138.534			82.2775
		sugars, sugar-phosphates and sugar-nucleotides	11.1861			4.55332			0.8673			0.0818611			191.917			0.221667			0.913889			48.0278			4.04444			20.2222			106.556			3.75278			4.56944			39.2778			Glycolytic intermediates and related metabolites	136.5			63.1944
[truncated: 409 more columns]
