# Supplementary material for: Response of Arabidopsis primary metabolism and circadian clock to low night temperature in a natural light environment
Source: J Exp Bot. 2018 Jul 25;69(20):4881–95. doi: 10.1093/jxb/ery276 (PMC6137998; doi:10.1093/jxb/ery276)
Supplement: Supplementary Table S5 [file ery276_suppl_supplementary_table_s5.xlsx]

## Sheet: GENE EXPRESSION
	Supplemental Table S5. Core clock genes and C-starvation marker genes measured over a 24-h light/dark cycle in all three regimes.
	POLYTHENE GREENHOUSE (LVARTVAR)
		CORE CLOCK GENES																														C-STARVATION MARKER GENES
		LHY			CCA1			PRR9			PRR7			PRR5			TOC1			LUX			GI			ELF4			ELF3			ATG8e			BCAT-2			CPN60ALPHA1			CPN60BETA2
		2-ΔCt			2-ΔCt			2-ΔCt			2-ΔCt			2-ΔCt			2-ΔCt			2-ΔCt			2-ΔCt			2-ΔCt			2-ΔCt			2-ΔCt			2-ΔCt			2-ΔCt			2-ΔCt
	ZT	average	stdev		average	stdev		average	stdev		average	stdev		average	stdev		average	stdev		average	stdev		average	stdev		average	stdev		average	stdev		average	stdev		average	stdev		average	stdev		average	stdev
	0	1.12366	0.172705		0.447528	0.0314307		0.00123371	5.71091e-05		0.014781	0.000280193		0.00318678	8.32453e-05		0.0288622	0.000487129		0.00627278	0.000112727		0.000598745	2.70965e-05		0.00289995	0.000220886		0.0437307	0.00542774		0.131882	0.00242321		0.00131716	0.000107362		2.44698	0.077964		1.00018	0.0897098
	2	1.32566	0.0488039		0.403896	0.0243672		0.27648	0.00453786		0.0730291	0.00300213		0.0023363	3.41665e-05		0.0187279	0.00147782		0.0205193	0.000980011		0.0853403	0.0123247		0.00149818	2.23482e-05		0.0324357	0.00150527		0.037773	0.00211612		0.00151504	4.69232e-05		2.65625	0.0581104		1.02793	0.0623643
	4	1.46888	0.252319		0.428541	0.190756		0.980449	0.434178		0.308882	0.00300213		0.00518946	0.00125445		0.0304425	0.00350914		0.0182298	0.000619463		0.286242	0.0590599		0.00683094	0.00141884		0.0429729	0.0043397		0.00969831	0.00133188		0.00351941	0.000934665		2.65742	0.270876		2.54867	0.572825
	6	0.0539881	0.00295922		0.0241276	0.000593764		0.134169	0.05865		0.277525	0.0132443		0.0143063	0.00151703		0.0173679	0.00186387		0.0280981	0.00131583		0.112364	0.0383195		0.0132447	0.000266963		0.0379557	0.00242695		0.0283235	0.00245466		0.00357563	0.00180103		3.05663	0.0750399		0.989812	0.0594104
	8	0.00263531	0.000383554		0.00256488	0.00082916		0.0204261	0.00248706		0.165309	0.0493453		0.0936583	0.0201441		0.0451218	0.0109412		0.097645	0.0180127		0.135461	0.0734096		0.0730326	0.0194052		0.0466209	0.00502846		0.0481754	0.00280739		0.0015394	0.000605389		2.97136	0.0457653		1.1107	0.131657
	10	0.00108122	4.37641e-05		0.000474445	3.69039e-05		0.00152031	0.000238269		0.128457	0.0202112		0.0825833	0.00925369		0.146836	0.00354185		0.220246	0.00423369		0.239402	0.0149403		0.28353	0.0248653		0.0827842	0.00578091		0.139052	0.00128818		0.00290606	0.000190201		2.72611	0.111821		0.888428	0.00427076
	12	0.0012713	0.000313386		0.000547639	0.000142235		0.00218299	0.000725693		0.209136	0.0314957		0.0562489	0.021997		0.1164	0.0199312		0.104407	0.0135419		0.0850563	0.00674002		0.134552	0.0138786		0.0939236	0.000228741		0.279017	0.0822393		0.0131267	0.00706864		2.65222	0.169093		2.53895	1.9257
	14	0.00128486	0.000193526		0.000311023	2.25847e-05		0.000386374	1.42691e-05		0.0470896	0.00218786		0.0112953	0.000371744		0.0625557	0.00273674		0.00849419	0.000189222		0.0170792	0.000638398		0.0405617	0.000952334		0.0827375	0.0111176		0.272544	0.0493429		0.00479741	0.000610748		2.44508	0.187585		0.759634	0.0116355
	16	0.00603443	0.000827394		0.000584781	0.00037184		0.00022757	1.63829e-05		0.0157151	0.0017856		0.00664825	0.00192321		0.0323213	0.0112489		0.00295872	0.00116568		0.00357173	0.00150218		0.0222076	0.00968637		0.0745137	0.0130007		0.186384	0.0694824		0.00343347	0.00246988		2.15538	0.389523		0.65867	0.0388047
	18	0.0789333	0.00943015		0.00615818	0.000714597		0.00025102	4.51807e-05		0.0149161	0.00114219		0.00986309	0.00151603		0.0359327	0.00453717		0.00356048	0.000302478		0.00213563	0.000111334		0.0145035	0.00041906		0.0931635	0.0191158		0.146418	0.0224386		0.00205458	0.000687221		2.56683	0.278377		0.61906	0.0426528
	20	0.480642	0.198721		0.100141	0.0477553		0.000428969	0.000267564		0.0118725	0.00350507		0.0120826	0.00766268		0.0415616	0.0339721		0.0042477	0.00148384		0.000550145	0.000483913		0.00944162	0.0036871		0.0687111	0.037866		0.216044	0.050659		0.00213946	0.000201078		2.28402	0.454288		0.58355	0.130346
	22	1.15071	0.250466		0.357482	0.0602371		0.000498404	0.000159439		0.00658945	0.00160425		0.00371023	0.000857667		0.0300861	0.00630398		0.00463917	0.000867854		0.000474906	4.92493e-05		0.0041137	0.000826333		0.0451887	0.0126367		0.141684	0.0124235		0.00107992	7.85961e-06		1.944	0.285959		0.506773	0.067435
	24	1.69038	0.231866		0.626289	0.199055		0.00170731	0.000354516		0.0140244	0.00458295		0.0027157	0.000422633		0.0289963	0.00779834		0.00879708	0.00108794		0.000545273	0.000104368		0.00213157	3.51529e-05		0.0432005	0.0178395		0.157045	0.0117461		0.00136287	0.000127098		1.68579	0.408099		0.527449	0.192816
	GLASSHOUSE (LVART)
		CORE CLOCK GENES																														C-STARVATION MARKER GENES
		LHY			CCA1			PRR9			PRR7			PRR5			TOC1			LUX			GI			ELF4			ELF3			ATG8e			BCAT-2			CPN60ALPHA1			CPN60BETA2
		2-ΔCt			2-ΔCt			2-ΔCt			2-ΔCt			2-ΔCt			2-ΔCt			2-ΔCt			2-ΔCt			2-ΔCt			2-ΔCt			2-ΔCt			2-ΔCt			2-ΔCt			2-ΔCt
	ZT	average	stdev		average	stdev		average	stdev		average	stdev		average	stdev		average	stdev		average	stdev		average	stdev		average	stdev		average	stdev		average	stdev		average	stdev		average	stdev		average	stdev
	0	2.01664	0.0558593		0.77752	0.115459		0.0425369	0.000295631		0.0192613	0.0043385		0.00356837	4.50506e-05		0.0208044	0.00145792		0.018845	0.000464536		0.00104776	0.000202699		0.00106419	0.000352373		0.0456209	0.014021		0.171142	0.0550527		0.00563826	0.00132038		1.32127	0.456354		0.730265	0.11129
	2	2.72158	0.423849		0.814089	0.0018262		0.368079	0.0948499		0.227029	0.00322515		0.00259302	8.53508e-05		0.00804222	0.000493393		0.00957997	0.000396502		0.0694692	0.00809047		0.000637854	6.22601e-05		0.0153112	0.00235258		0.046267	0.000952514		0.0175754	0.0128959		1.3258	0.051011		0.323388	0.0923631
	4	0.176719	0.0491063		0.0689668	0.0163255		0.121919	0.00308248		0.189572	0.0136832		0.00191983	0.000948544		0.0105053	0.0023508		0.009711	0.00178976		0.158099	0.0337013		0.00173692	0.000114226		0.0201246	0.0115074		0.0117945	0.00279549		0.000652885	0.000513342		2.29171	1.04634		0.0295375	0.00512412
	6	0.0106712	0.000274524		0.00974192	0.0020068		0.0593194	0.0109395		0.224717	0.0334074		0.0697368	0.0127389		0.0218444	0.00219399		0.0336627	0.0112594		0.202729	0.0196333		0.0242725	0.00541004		0.0303646	0.00605837		0.0262987	0.00103853		0.000791622	0.000676978		1.50247	0.214639		0.0114361	0.00426836
	8	0.00129284	0.000351896		0.00163626	0.000416432		0.0182546	0.000932354		0.21968	0.0233635		0.25445	0.0943775		0.0868966	0.0163185		0.111074	0.0155927		0.358068	0.0375918		0.199643	0.0703278		0.0553338	0.000513661		0.0216444	0.00265601		0.000330348	0.000115901		1.81734	0.0403959		0.0170103	0.0154778
	10	0.000535025	1.57077e-05		0.000213046	4.6067e-05		0.000839282	7.57865e-05		0.126064	0.00839745		0.0863147	0.00951458		0.192931	0.00513701		0.272556	0.0372249		0.319929	0.0028734		0.433263	0.0176242		0.0882692	0.000159832		0.0983403	0.0375256		0.000761936	2.2225e-05		2.03202	0.0890207		0.0309464	0.00900907
	12	0.00130184	2.97358e-05		0.000227394	2.13673e-05		0.000377899	4.13512e-05		0.0320605	0.00115818		0.0194957	0.000676938		0.121137	0.00709092		0.090015	0.0134563		0.0606281	0.00755533		0.180368	0.0474437		0.0747809	0.0102004		0.150516	0.00603807		0.0073805	0.00143884		1.70666	0.171621		0.723703	0.162142
	14	0.001442	0.000355419		0.000232706	9.15814e-05		0.000291417	3.58031e-05		0.00545908	0.000187028		0.00880703	0.00139656		0.0849885	0.0035571		0.0437119	0.00215537		0.00483092	0.000150349		0.0553998	0.00720494		0.0927193	0.00672761		0.187628	0.0231294		0.00489204	0.00206195		1.79777	0.0785307		0.679797	0.119141
	16	0.00624387	0.00291448		0.000342766	1.15455e-05		0.000246571	7.51754e-06		0.00177828	0.000128559		0.0124126	3.69614e-05		0.0759992	0.000497378		0.0156757	0.000888528		0.0015164	8.14708e-05		0.0431142	0.00563363		0.0998087	0.00471959		0.244243	0.0259343		0.00357608	2.32125e-05		1.64716	0.0263305		0.548823	0.0504472
	18	0.0393859	0.00135275		0.00146538	7.1433e-05		0.000180933	1.1072e-05		0.000687572	5.58046e-05		0.0182122	0.00266777		0.0438364	0.00851489		0.00642396	0.00083558		0.000443625	0.000151838		0.0254326	0.00273986		0.0941475	0.0152697		0.268289	0.0669222		0.00428882	4.77986e-05		1.59754	0.0989268		0.583201	0.0702415
	20	0.433387	0.0853066		0.027717	0.00532654		0.000249317	2.71095e-05		0.000592358	7.47125e-05		0.0182775	0.00190852		0.0564186	0.00719748		0.0120378	0.00166017		0.000253993	0.000115933		0.020886	0.00427538		0.0916906	0.0168082		0.205414	0.032164		0.00770716	0.000676557		1.76977	0.0842328		0.770106	0.140927
	22	1.47143	0.195462		0.281884	0.0313264		0.000403134	0.000218988		0.00072151	4.94971e-05		0.00599139	0.000150012		0.0452459	0.0042379		0.0124117	0.00165818		0.000455962	0.000186157		0.00589831	0.000572091		0.0685949	0.00937615		0.192992	0.00281141		0.00662641	0.00304211		1.65211	0.147151		0.7141	0.0827046
	24	2.40179	0.0908875		0.598452	0.0818946		0.0145881	0.00631369		0.00583928	0.00200125		0.00175525	0.000237606		0.0198225	0.00353849		0.0202249	0.00631693		0.000477867	0.000112985		0.00104858	0.000316538		0.0362509	0.000114499		0.153968	0.0168406		0.00194095	9.41219e-05		1.67199	0.0756651		0.580533	0.0915683
	SINUSOIDAL REGIME WITH CONTROLLED LIGHT AND TEMPERATURE (LT)
		CORE CLOCK GENES																														C-STARVATION MARKER GENES
		LHY			CCA1			PRR9			PRR7			PRR5			TOC1			LUX			GI			ELF4			ELF3			ATG8e			BCAT-2			CPN60ALPHA1			CPN60BETA2
		2-ΔCt			2-ΔCt			2-ΔCt			2-ΔCt			2-ΔCt			2-ΔCt			2-ΔCt			2-ΔCt			2-ΔCt			2-ΔCt			2-ΔCt			2-ΔCt			2-ΔCt			2-ΔCt
	ZT	average	stdev		average	stdev		average	stdev		average	stdev		average	stdev		average	stdev		average	stdev		average	stdev		average	stdev		average	stdev		average	stdev		average	stdev		average	stdev		average	stdev
	0	2.51584	0.395308		0.692117	0.0698241		0.000693954	5.08187e-06		0.0097136	0.00119266		0.000742718	6.82171e-05		0.012064	0.000950092		0.0139317	0.00453593		0.00118417	0.000483653		0.0017076	0.000419042		0.0322057	0.000110445		0.307951	0.0271644		0.00834549	0.00304514		1.31235	0.0656849		0.495715	0.0627749
	2	2.10548	0.396606		0.529437	0.162516		0.298259	0.122016		0.115573	0.0631032		0.000593306	0.000293701		0.012697	0.00445643		0.00975276	0.0033698		0.0506972	0.00845923		0.000875688	0.000240333		0.0108017	0.00333577		0.0446588	0.000825079		0.0173353	0.00864723		1.70106	0		0.553398	0.094004
	4	0.192497	0.0267898		0.10781	0.0306488		0.184791	0.0378642		0.138255	0.0305903		0.000525092	6.95796e-05		0.0070978	0.00174125		0.00444942	0.000555927		0.0478103	0.008237		0.000648082	4.49085e-05		0.00675487	0.00116819		0.0223588	0.000673953		0.00321194	0.000879594		1.25926	0.247885		0.818404	0.20074
	6	0.0187352	0.00029517		0.0341949	0.00134408		0.107993	0.00888553		0.252844	0.0205983		0.0208792	0.00218957		0.0153059	0.000376835		0.012549	0.000572721		0.107766	0.00356572		0.0119	0.000846849		0.028543	0.000128008		0.0369588	0.00572637		0.00466548	0.000816668		1.54821	0.243118		1.11029	0.0221596
	8	0.00616803	0.00201004		0.00496459	0.000855982		0.0294209	0.0063121		0.225275	0.0259908		0.227361	0.0438608		0.0750494	0.0118259		0.0803145	0.00478795		0.27187	0.049812		0.16214	0.0142789		0.0587528	0.00434824		0.0291097	0.0120208		0.0045954	0.00126572		1.72009	0.0702522		1.36729	0.126035
	10	0.00397243	0.000635468		0.00155304	0.000215779		0.00237978	0.000668256		0.152897	0.0473703		0.119863	0.0618871		0.235949	0.068873		0.241503	0.0718801		0.31581	0.0802883		0.555726	0.0369856		0.104695	0.0060553		0.0631582	0.0179371		0.00800608	0.00100323		1.71283	0.167727		1.70069	0.715715
	12	0.00254567	0.000258788		0.00091923	8.69069e-05		0.000663275	7.2782e-05		0.0447724	0.012039		0.0325667	0.00151519		0.172656	0.00298441		0.107047	0.00599364		0.0801561	0.0114571		0.206886	0.0100957		0.0923965	0.00493913		0.172466	0.0369159		0.00872248	0.00483422		1.6932	0.267618		1.18345	0.306746
	14	0.00408715	0.000422649		0.00103716	4.96482e-05		0.000391503	0.000100183		0.00673833	1.75922e-05		0.00689973	7.67722e-05		0.0486997	0.0040079		0.00564268	2.57867e-05		0.00363162	0.000227788		0.0598863	0.00861315		0.0778204	0.00215293		0.159676	0.00245756		0.00634799	0.000451301		1.92188	0.329933		1.4619	0.122812
	16	0.0123816	0.0012337		0.000858583	0.000169914		0.000365641	4.40326e-05		0.00310927	0.000496115		0.00711508	0.00188305		0.048112	0.000716418		0.00536333	0.000278731		0.00181706	0.000386425		0.0507746	0.00403979		0.0793623	0.00589683		0.201833	0.00860272		0.00607333	0.000128953		1.83263	0.0350528		0.986508	0.227311
	18	0.132663	0.0387128		0.0044295	0.00218342		0.000285381	3.26597e-05		0.00161344	0.000159772		0.018628	0.00141547		0.0664302	9.07264e-05		0.0116332	0.00214532		0.00120453	0.000143683		0.0493565	0.00599495		0.130816	0.0240197		0.242086	0.0306513		0.00497299	0.000166452		1.78947	0.338732		1.09056	0.190139
	20	1.3086	0.0916998		0.0420026	0.0207402		0.000432412	3.26597e-05		0.00341211	0.000159772		0.011122	0.00141547		0.0371721	0.00403768		0.032094	0.0124896		0.000854234	0.000143683		0.0507519	0.00852213		0.139949	0.0854072		0.296392	0		0.00641911	0.00303112		2.40395	0.0243297		1.12005	0.275489
	22	2.39599	0.685818		0.342675	0.0407654		0.000326171	4.50846e-05		0.00202967	0.000222347		0.00182119	0.00042615		0.0337387	0.0188641		0.0206353	0.00639982		0.000872225	0.000525069		0.00352612	0.00380335		0.102486	0.0329819		0.302282	0.0790245		0.00686683	0.00485334		1.70484	0.0180403		1.12652	0.246161
	24	3.46804	0.626273		0.69126	0.00176658		0.000424147	1.79246e-05		0.00558827	0.000207904		0.000880886	4.39941e-05		0.0219842	0.00960773		0.0134067	0.00281124		0.000602183	0.000140335		0.0016519	3.65887e-05		0.0422878	0.00334637		0.34279	0.0403082		0.00996244	0.00114512		1.35545	0.133446		0.809459	0.0911115
