# Supplementary material for: Response of Arabidopsis primary metabolism and circadian clock to low night temperature in a natural light environment
Source: J Exp Bot. 2018 Jul 25;69(20):4881–95. doi: 10.1093/jxb/ery276 (PMC6137998; doi:10.1093/jxb/ery276)
Supplement: Supplementary Table S6 [file ery276_suppl_supplementary_table_s6.xlsx]

## Sheet: ANOVA
	Supplemental Table S6. Statistical analysis performed on the metabolites showed in Suppl. Fig. S4
	Metabolite	ZT(h)	LVART vs LT	LVARTVAR vs LT	LVARTVAR vs LVART		Metabolite	ZT(h)	LVART vs LT	LVARTVAR vs LT	LVARTVAR vs LVART		Metabolite	ZT(h)	LVART vs LT	LVARTVAR vs LT	LVARTVAR vs LVART		Metabolite	ZT(h)	LVART vs LT	LVARTVAR vs LT	LVARTVAR vs LVART		Metabolite	ZT(h)	LVART vs LT	LVARTVAR vs LT	LVARTVAR vs LVART		Metabolite	ZT(h)	LVART vs LT	LVARTVAR vs LT	LVARTVAR vs LVART		Metabolite	ZT(h)	LVART vs LT	LVARTVAR vs LT	LVARTVAR vs LVART		Metabolite	ZT(h)	LVART vs LT	LVARTVAR vs LT	LVARTVAR vs LVART		Metabolite
	Suc6P	-0.5	0.981122	1.91046e-06	1.73855e-06		Fru6P	-0.5	0.0422241	0.00298555	0.139248		Fru1,6BP	-0.5	0.714841	3.97628e-06	6.28611e-06		Glc1P	-0.5	0.034291	0.00363596	0.20931		Glc6P	-0.5	0.227487	0.000387142	0.00252751		Glc1,6BP	-0.5	0.172277	5.51011e-05	0.000296663		Gal1P	-0.5	0.252886	0.0218984	0.222573		Man6P	-0.5	0.327409	0.645345	0.872824		Citrate
	Suc6P	0	0.767975	5.50251e-07	6.97386e-07		Fru6P	0	0.234626	0.000416072	0.0033827		Fru1,6BP	0	0.895747	5.45382e-06	1.06951e-05		Glc1P	0	0.0868161	0.000201297	0.00288721		Glc6P	0	0.608197	0.00036396	0.0013034		Glc1,6BP	0	0.246778	0.00117606	0.0112113		Gal1P	0	0.339467	0.000987344	0.00686765		Man6P	0	0.118968	0.0974231	0.989895		Citrate
	Suc6P	0.5	0.266328	5.98651e-07	2.28237e-07		Fru6P	0.5	0.123781	0.00068998	5.93479e-05		Fru1,6BP	0.5	0.559853	1.55497e-09	1.78738e-09		Glc1P	0.5	0.949955	0.00069413	0.00102199		Glc6P	0.5	0.0900184	0.00083589	5.61523e-05		Glc1,6BP	0.5	0.283197	0.00015898	3.07002e-05		Gal1P	0.5	0.93603	0.0146079	0.0249148		Man6P	0.5	0.697719	0.0302914	0.00860979		Citrate
	Suc6P	1	0.876812	0.000271389	0.000280124		Fru6P	1	0.681019	0.000402045	0.000279753		Fru1,6BP	1	0.636667	0.00409748	0.0233332		Glc1P	1	0.994796	0.000983179	0.00181736		Glc6P	1	0.597205	0.000856256	0.000470479		Glc1,6BP	1	0.862291	0.0134456	0.00960674		Gal1P	1	0.991647	0.0167454	0.0205634		Man6P	1	0.988622	0.0842921	0.0895775		Citrate
	Suc6P	1.5	0.906372	9.30117e-09	1.13207e-08		Fru6P	1.5	0.349356	7.91754e-06	2.83392e-05		Fru1,6BP	1.5	0.32097	8.72743e-05	0.000484261		Glc1P	1.5	0.0273244	1.65675e-05	0.000428912		Glc6P	1.5	0.969733	6.32464e-05	8.03654e-05		Glc1,6BP	1.5	0.268573	1.62238e-06	5.5282e-06		Gal1P	1.5	0.892844	0.000135313	0.000223672		Man6P	1.5	0.923713	1.40854e-05	1.96832e-05		Citrate
	Suc6P	2	0.974659	0.00225727	0.00304079		Fru6P	2	0.473831	0.0106683	0.0696401		Fru1,6BP	2	0.423198	3.56399e-05	0.000134079		Glc1P	2	0.0159894	0.000265826	0.0330103		Glc6P	2	0.833762	0.104716	0.0425927		Glc1,6BP	2	0.617604	0.000535078	0.00183124		Gal1P	2	0.586186	0.0417785	0.196391		Man6P	2	0.781419	0.0176098	0.0504548		Citrate
	Suc6P	4	0.132219	7.72747e-06	5.32986e-05		Fru6P	4	0.00267285	3.00285e-05	0.00853429		Fru1,6BP	4	0.0163696	3.41164e-05	0.00178674		Glc1P	4	0.00756818	0.00141508	0.482421		Glc6P	4	0.29676	0.0620295	0.560837		Glc1,6BP	4	0.0381316	0.000103238	0.00390421		Gal1P	4	0.256762	0.00825523	0.112792		Man6P	4	0.324021	0.0010747	0.00899437		Citrate
	Suc6P	6	0.0878094	2.58264e-07	1.76974e-06		Fru6P	6	0.107134	0.00501942	0.221076		Fru1,6BP	6	0.199035	0.000457506	0.00783343		Glc1P	6	0.000892699	0.00101254	0.852109		Glc6P	6	0.786769	0.809084	0.995738		Glc1,6BP	6	0.178911	0.000685348	0.0141069		Gal1P	6	0.627179	0.0322102	0.180395		Man6P	6	0.326803	0.00589287	0.00132382		Citrate
	Suc6P	8	0.266641	0.000104653	0.000711154		Fru6P	8	0.827215	0.0761565	0.186276		Fru1,6BP	8	0.0593296	0.00506924	0.287344		Glc1P	8	0.0368825	0.170261	0.596897		Glc6P	8	0.154012	0.509704	0.64891		Glc1,6BP	8	0.185517	0.00522714	0.0994508		Gal1P	8	0.973551	0.237817	0.320532		Man6P	8	0.0297227	0.0137179	0.000219662		Citrate
	Suc6P	10	0.0761151	0.00711793	0.000264867		Fru6P	10	0.00713053	0.00315914	0.840184		Fru1,6BP	10	0.000483632	0.00337869	0.339734		Glc1P	10	0.845887	0.962047	0.699604		Glc6P	10	0.830925	0.548028	0.875042		Glc1,6BP	10	0.292543	0.999495	0.280894		Gal1P	10	0.956425	0.9524	0.999903		Man6P	10	0.263021	0.683171	0.0747275		Citrate
	Suc6P	11	0.266094	0.0129862	0.17045		Fru6P	11	0.999998	0.302135	0.302826		Fru1,6BP	11	0.050518	0.000454429	0.0212251		Glc1P	11	0.194589	0.298218	0.949488		Glc6P	11	0.658863	0.972487	0.528298		Glc1,6BP	11	0.288777	0.00243249	0.0261595		Gal1P	11	0.946791	0.0968452	0.155987		Man6P	11	0.992851	0.358919	0.413085		Citrate
	Suc6P	11.5	0.361324	0.00459089	0.040488		Fru6P	11.5	0.221897	0.718736	0.585193		Fru1,6BP	11.5	0.977198	0.0608187	0.0835532		Glc1P	11.5	0.0884641	0.0370977	0.844604		Glc6P	11.5	0.963494	0.914896	0.789385		Glc1,6BP	11.5	0.0101488	2.86917e-07	3.37944e-06		Gal1P	11.5	0.670611	0.0544348	0.203736		Man6P	11.5	0.793054	0.0531161	0.145621		Citrate
	Suc6P	12	0.692582	0.00342337	0.011541		Fru6P	12	0.90074	0.271901	0.470927		Fru1,6BP	12	0.448357	0.021305	0.149865		Glc1P	12	0.133971	0.0371639	0.694561		Glc6P	12	0.953702	0.881134	0.980626		Glc1,6BP	12	0.127435	0.0158144	0.404995		Gal1P	12	0.341165	0.00936484	0.0926285		Man6P	12	0.744529	0.27972	0.657105		Citrate
	Suc6P	13	0.994034	0.223629	0.254821		Fru6P	13	0.239827	0.183845	0.944152		Fru1,6BP	13	0.127795	0.00134621	0.0191275		Glc1P	13	0.256044	0.364759	0.98811		Glc6P	13	0.185399	0.552832	0.688668		Glc1,6BP	13	0.511898	0.00506959	0.0282738		Gal1P	13	0.859605	0.267994	0.487614		Man6P	13	0.938472	0.905094	0.74574		Citrate
	Suc6P	14	0.688724	0.028946	0.0122983		Fru6P	14	0.945974	0.650994	0.507988		Fru1,6BP	14	0.0214613	1.80105e-05	0.000757417		Glc1P	14	0.0363997	0.0266944	0.999493		Glc6P	14	0.702247	0.999673	0.689163		Glc1,6BP	14	0.0402577	2.38971e-05	0.000694544		Gal1P	14	0.352336	0.0593716	0.56072		Man6P	14	0.23619	0.157709	0.989796		Citrate
	Suc6P	16	0.357404	0.00307171	0.00177843		Fru6P	16	0.0298687	0.454677	0.00806539		Fru1,6BP	16	0.726141	7.22791e-06	4.55753e-05		Glc1P	16	0.0162722	0.00254832	0.823632		Glc6P	16	0.0466664	0.663506	0.0178611		Glc1,6BP	16	0.156305	6.98793e-05	0.00174724		Gal1P	16	0.0797158	0.0041509	0.379209		Man6P	16	0.696996	0.00613276	0.0516595		Citrate
	Suc6P	18	0.0830197	3.09817e-05	1.17546e-05		Fru6P	18	0.432368	0.794251	0.224564		Fru1,6BP	18	0.0411468	3.57576e-06	2.67858e-05		Glc1P	18	0.247363	0.00630013	0.0778587		Glc6P	18	0.0631249	0.295612	0.0108335		Glc1,6BP	18	0.0457619	3.04826e-06	2.12756e-05		Gal1P	18	0.915651	0.0270591	0.0604325		Man6P	18	0.529828	0.403111	0.115053		Citrate
	Suc6P	20	0.033977	0.000373443	1.69128e-05		Fru6P	20	0.2657	0.476623	0.043114		Fru1,6BP	20	0.340535	0.000631383	0.0045933		Glc1P	20	0.0378361	0.0168515	0.862359		Glc6P	20	0.268654	0.106417	0.00819287		Glc1,6BP	20	0.439803	0.0193968	0.140273		Gal1P	20	0.523053	0.0420355	0.231082		Man6P	20	0.986521	0.0906267	0.0711044		Citrate
	Suc6P	22	0.961252	8.09755e-05	5.85979e-05		Fru6P	22	0.998543	0.597024	0.520351		Fru1,6BP	22	0.161552	0.000275382	0.00163772		Glc1P	22	0.0514267	0.0147454	0.634624		Glc6P	22	0.676038	0.167711	0.0338802		Glc1,6BP	22	0.548145	0.000909832	0.00204517		Gal1P	22	0.238917	0.0164546	0.173486		Man6P	22	0.763298	0.328462	0.665569		Citrate
	Suc6P	23	0.996325	0.0184887	0.0209654		Fru6P	23	0.500023	0.267056	0.870752		Fru1,6BP	23	0.147311	0.000437235	0.00706401		Glc1P	23	0.12818	0.0518355	0.829952		Glc6P	23	0.96001	0.0258291	0.0394765		Glc1,6BP	23	0.451313	0.0135919	0.095294		Gal1P	23	0.319945	0.128829	0.802137		Man6P	23	0.207898	0.288876	0.969483		Citrate
	Suc6P	24	0.414869	4.38089e-06	9.69656e-06		Fru6P	24	0.206833	0.0359583	0.411965		Fru1,6BP	24	0.00275411	1.0449e-06	1.69241e-05		Glc1P	24	0.0249173	0.00103771	0.0618899		Glc6P	24	0.71637	0.00986542	0.0278318		Glc1,6BP	24	0.114914	0.000214635	0.00210836		Gal1P	24	0.250605	0.00444993	0.0413577		Man6P	24	0.276638	0.174221	0.890861		Citrate
	One-way ANOVA followed by Tukey HSD (Tukey Honest Significant Differences) for performing multiple pairwise-comparisons between groups was perfomed.
	The given p-value was adjusted for multiple comparisons (for each metabolite and time point).
	In the resulting table adjusted p-values <= 0.05 are in red.
[truncated: 134 more columns]
